# Supplementary material for: Tbx5a lineage tracing shows cardiomyocyte plasticity during zebrafish heart regeneration
Source: Nat Commun. 2018 Jan 30;9:428. doi: 10.1038/s41467-017-02650-6 (PMC5789846; doi:10.1038/s41467-017-02650-6)
Supplement: Supplementary file 4 — Supplementary Data 1 [file 41467_2017_2650_MOESM4_ESM.xlsx]

## Sheet: DE Analysis
Supplementary Data 1. List of genes differentially expressed between tbx5a positive and negative ventricular cardiomyocytes
Ensembl.Gene.ID	gene_symbol	logFC	logCPM	LR	PValue	FDR	Description
ENSDARG00000003216	anxa2a	-5.06373	6.51161	208.15	3.48e-47	2.86636e-43	annexin A2a [Source:ZFIN;Acc:ZDB-GENE-030131-4282]
ENSDARG00000024894	tbx5a	4.3056	8.0142	207.811	4.12574e-47	2.86636e-43	T-box 5a [Source:ZFIN;Acc:ZDB-GENE-991124-7]
ENSDARG00000100968	si:ch211-1a19.3	-4.61286	5.28095	121.202	3.45219e-28	1.59894e-24	si:ch211-1a19.3 [Source:ZFIN;Acc:ZDB-GENE-141216-322]
ENSDARG00000045180	acta2	-6.86302	4.03917	104.7	1.42134e-24	4.93738e-21	actin, alpha 2, smooth muscle, aorta [Source:ZFIN;Acc:ZDB-GENE-030131-1229]
ENSDARG00000040362	ehd2b	-4.89245	4.62076	100.035	1.49764e-23	4.16195e-20	EH-domain containing 2b [Source:ZFIN;Acc:ZDB-GENE-030131-9347]
ENSDARG00000075045	cxcl18b	-3.93433	5.32074	94.6796	2.23834e-22	5.18362e-19	chemokine (C-X-C motif) ligand 18b [Source:ZFIN;Acc:ZDB-GENE-090313-165]
ENSDARG00000095533	si:ch211-198c19.3	-3.37372	6.32625	92.4536	6.89203e-22	1.36807e-18	si:ch211-198c19.3 [Source:ZFIN;Acc:ZDB-GENE-100922-226]
ENSDARG00000079895	ehbp1l1b	-3.85614	5.05111	88.1223	6.15309e-21	1.06871e-17	EH domain binding protein 1-like 1b [Source:ZFIN;Acc:ZDB-GENE-091204-238]
ENSDARG00000071113	xirp2a	-2.6637	7.24311	85.7723	2.01895e-20	3.11704e-17	xin actin binding repeat containing 2a [Source:ZFIN;Acc:ZDB-GENE-040108-7]
ENSDARG00000079564	vmhc	-2.2859	10.5068	83.2165	7.35418e-20	1.02186e-16	ventricular myosin heavy chain [Source:ZFIN;Acc:ZDB-GENE-991123-5]
ENSDARG00000077777	tmsb4x	-2.84134	6.13109	76.4768	2.22819e-18	2.81461e-15	thymosin, beta 4 x [Source:ZFIN;Acc:ZDB-GENE-030131-8304]
ENSDARG00000060106	crb2a	-10.0788	3.02735	69.8869	6.28057e-17	7.27238e-14	crumbs family member 2a [Source:ZFIN;Acc:ZDB-GENE-060612-1]
ENSDARG00000026166	emilin1b	-3.46305	4.57365	58.9858	1.58817e-14	1.69751e-11	elastin microfibril interfacer 1b [Source:ZFIN;Acc:ZDB-GENE-060818-36]
ENSDARG00000075718	rpz5	-4.41272	3.90361	57.1221	4.09574e-14	4.06502e-11	rapunzel 5 [Source:ZFIN;Acc:ZDB-GENE-030131-4678]
ENSDARG00000087337	otud4	2.08381	9.34256	55.849	7.82549e-14	5.17787e-11	OTU deubiquitinase 4 [Source:ZFIN;Acc:ZDB-GENE-030131-5338]
ENSDARG00000103747	cav1	-3.26493	4.74151	56.2211	6.47626e-14	5.17787e-11	caveolin 1 [Source:ZFIN;Acc:ZDB-GENE-030131-2415]
ENSDARG00000044125	txn	-2.57696	5.60965	50.3674	1.27495e-12	7.85311e-10	thioredoxin [Source:ZFIN;Acc:ZDB-GENE-040718-162]
ENSDARG00000074201	flna	-4.21451	3.84086	50.3294	1.2999e-12	7.85311e-10	filamin A, alpha (actin binding protein 280) [Source:ZFIN;Acc:ZDB-GENE-030131-2145]
ENSDARG00000074819	si:dkeyp-23e4.3	-6.30045	3.07227	48.2479	3.75599e-12	2.17456e-09	si:dkeyp-23e4.3 [Source:ZFIN;Acc:ZDB-GENE-091118-19]
ENSDARG00000098465	si:ch73-366l1.5	-9.67517	2.76532	47.444	5.65987e-12	3.14576e-09	si:ch73-366l1.5 [Source:ZFIN;Acc:ZDB-GENE-131127-426]
ENSDARG00000057113	c6	-6.06075	3.18568	46.7518	8.0571e-12	4.3059e-09	complement component 6 [Source:ZFIN;Acc:ZDB-GENE-040426-1358]
ENSDARG00000059362	ptrfb	-2.40562	5.51279	45.4435	1.5711e-11	8.08534e-09	polymerase I and transcript release factor b [Source:ZFIN;Acc:ZDB-GENE-030131-5509]
ENSDARG00000034836	si:dkey-222n6.2	-4.12794	3.87186	42.9578	5.59336e-11	2.7757e-08	keratin 84 [Source:HGNC Symbol;Acc:HGNC:6461]
ENSDARG00000045408	tagln	-2.14084	6.40194	42.8773	5.8283e-11	2.79256e-08	transgelin [Source:ZFIN;Acc:ZDB-GENE-070912-1]
ENSDARG00000039034	marcksl1a	-2.73958	4.6147	38.3381	5.94903e-10	2.75539e-07	MARCKS-like 1a [Source:ZFIN;Acc:ZDB-GENE-040426-2146]
ENSDARG00000090190	bcam	-3.93301	3.54331	36.3652	1.63602e-09	7.33306e-07	basal cell adhesion molecule (Lutheran blood group) [Source:ZFIN;Acc:ZDB-GENE-060929-620]
ENSDARG00000030307	hspa12b	-4.52591	3.2896	32.6154	1.12322e-08	4.87721e-06	heat shock protein 12B [Source:ZFIN;Acc:ZDB-GENE-070226-1]
ENSDARG00000103635	si:dkeyp-3b12.10	1.42451	11.6719	31.683	1.81501e-08	7.64229e-06	si:dkeyp-3b12.10 [Source:ZFIN;Acc:ZDB-GENE-141216-177]
ENSDARG00000009978	icn	-5.17333	2.92802	30.2537	3.7907e-08	1.54917e-05	ictacalcin [Source:ZFIN;Acc:ZDB-GENE-030131-8599]
ENSDARG00000102706	si:dkey-56m19.6	1.59259	6.51616	28.8131	7.97122e-08	3.16457e-05	si:dkey-56m19.6 [Source:ZFIN;Acc:ZDB-GENE-141216-129]
ENSDARG00000037921	gng13b	-2.97435	3.86301	28.2409	1.07118e-07	4.13445e-05	guanine nucleotide binding protein (G protein), gamma 13b [Source:ZFIN;Acc:ZDB-GENE-040718-97]
ENSDARG00000094387	si:dkeyp-30e7.2	8.75313	1.85467	27.504	1.56768e-07	5.88729e-05	si:dkeyp-30e7.2 [Source:ZFIN;Acc:ZDB-GENE-081104-498]
ENSDARG00000058090	cfap57	-4.84104	3.01886	27.3341	1.71164e-07	6.25876e-05	cilia and flagella associated protein 57 [Source:ZFIN;Acc:ZDB-GENE-110411-266]
ENSDARG00000075964	plekhg4	-2.43736	4.37504	26.7597	2.30389e-07	8.20835e-05	pleckstrin homology domain containing, family G (with RhoGef domain) member 4 [Source:ZFIN;Acc:ZDB-GENE-030131-4824]
ENSDARG00000000103	myh10	-1.29881	8.39175	25.5889	4.2246e-07	0.000146752	myosin, heavy chain 10, non-muscle [Source:ZFIN;Acc:ZDB-GENE-030616-162]
ENSDARG00000099420	nme2b.2	-1.65954	5.58794	23.783	1.07828e-06	0.000365433	NME/NM23 nucleoside diphosphate kinase 2b, tandem duplicate 2 [Source:ZFIN;Acc:ZDB-GENE-000210-33]
ENSDARG00000032482	si:dkey-40c11.2	-5.99649	2.4354	22.9612	1.65301e-06	0.000546871	si:dkey-40c11.2 [Source:ZFIN;Acc:ZDB-GENE-060526-300]
ENSDARG00000018787	efna1b	-2.33555	4.49804	22.8248	1.77464e-06	0.000573455	ephrin-A1b [Source:ZFIN;Acc:ZDB-GENE-041007-5]
ENSDARG00000098385	si:dkeyp-3b12.6	1.21079	8.98136	21.9139	2.85163e-06	0.000843052	si:dkeyp-3b12.6 [Source:ZFIN;Acc:ZDB-GENE-141216-73]
ENSDARG00000100266	si:dkey-77p23.6	1.21079	8.98136	21.9139	2.85163e-06	0.000843052	si:dkey-77p23.6 [Source:ZFIN;Acc:ZDB-GENE-141216-76]
ENSDARG00000100881	si:dkeyp-3b12.5	1.21079	8.98136	21.9139	2.85163e-06	0.000843052	si:dkeyp-3b12.5 [Source:ZFIN;Acc:ZDB-GENE-141216-74]
ENSDARG00000101430	si:dkeyp-3b12.7	1.21079	8.98136	21.9139	2.85163e-06	0.000843052	si:dkeyp-3b12.7 [Source:ZFIN;Acc:ZDB-GENE-141216-75]
ENSDARG00000027797	adcy6b	1.94129	4.72712	21.1835	4.17342e-06	0.00120812	adenylate cyclase 6b [Source:ZFIN;Acc:ZDB-GENE-090127-2]
ENSDARG00000056627	cxcl14	-8.32808	1.56904	21.0122	4.56364e-06	0.00124464	chemokine (C-X-C motif) ligand 14 [Source:ZFIN;Acc:ZDB-GENE-000619-1]
ENSDARG00000079900	shroom4	-3.22352	3.22622	21.0226	4.5389e-06	0.00124464	shroom family member 4 [Source:ZFIN;Acc:ZDB-GENE-041111-246]
ENSDARG00000095059	si:ch211-106h4.5	8.36915	1.52602	21.0103	4.56832e-06	0.00124464	si:ch211-106h4.5 [Source:ZFIN;Acc:ZDB-GENE-070705-15]
ENSDARG00000036966	hsd3b7	-6.00719	2.2789	20.7276	5.29471e-06	0.00141481	hydroxy-delta-5-steroid dehydrogenase, 3 beta- and steroid delta-isomerase [Source:ZFIN;Acc:ZDB-GENE-030131-5673]
ENSDARG00000074501	tnip2	-4.14327	2.71994	20.5112	5.92848e-06	0.00155427	TNFAIP3 interacting protein 2 [Source:ZFIN;Acc:ZDB-GENE-120913-2]
ENSDARG00000077180	slc37a4b	3.28098	3.53767	20.3574	6.42438e-06	0.00165309	solute carrier family 37 (glucose-6-phosphate transporter), member 4b [Source:ZFIN;Acc:ZDB-GENE-040426-827]
ENSDARG00000025428	socs3a	-3.43186	5.37264	19.9432	7.97764e-06	0.00201544	suppressor of cytokine signaling 3a [Source:ZFIN;Acc:ZDB-GENE-030131-7349]
ENSDARG00000013343	kif26ba	-1.57545	5.32732	19.5662	9.71718e-06	0.00241107	kinesin family member 26Ba [Source:ZFIN;Acc:ZDB-GENE-070521-4]
ENSDARG00000016750	abcc6a	-4.88808	2.44874	18.9575	1.33663e-05	0.00325833	ATP-binding cassette, sub-family C (CFTR/MRP), member 6a [Source:ZFIN;Acc:ZDB-GENE-050517-18]
ENSDARG00000058248	si:dkeyp-77h1.4	-5.63578	2.16802	18.7022	1.52802e-05	0.00365743	si:dkeyp-77h1.4 [Source:ZFIN;Acc:ZDB-GENE-050208-18]
ENSDARG00000095421	si:dkey-106l3.6	-3.75428	2.91775	18.6713	1.55299e-05	0.00365743	si:dkey-106l3.6 [Source:ZFIN;Acc:ZDB-GENE-091204-159]
ENSDARG00000089418	si:dkey-164f24.2	-1.08988	8.64301	18.3657	1.82313e-05	0.00422207	si:dkey-164f24.2 [Source:ZFIN;Acc:ZDB-GENE-030131-7035]
ENSDARG00000061819	wscd2	1.93246	4.58744	18.096	2.10047e-05	0.0047846	WSC domain containing 2 [Source:ZFIN;Acc:ZDB-GENE-060526-124]
ENSDARG00000058543	lama5	-1.45971	5.40048	18.0141	2.1927e-05	0.00483613	laminin, alpha 5 [Source:ZFIN;Acc:ZDB-GENE-030131-9823]
ENSDARG00000061368	klf13	1.67672	4.86719	18.0245	2.18084e-05	0.00483613	Kruppel-like factor 13 [Source:ZFIN;Acc:ZDB-GENE-060929-1274]
ENSDARG00000036558	col18a1	-4.60926	2.39408	17.9311	2.29042e-05	0.00485827	collagen type XVIII, alpha 1 [Source:ZFIN;Acc:ZDB-GENE-030516-3]
ENSDARG00000042368	kif26aa	-5.9006	1.82934	17.8883	2.3426e-05	0.00485827	kinesin family member 26Aa [Source:ZFIN;Acc:ZDB-GENE-041001-148]
ENSDARG00000061543	ccdc85b	-1.74295	4.73984	17.8944	2.33509e-05	0.00485827	coiled-coil domain containing 85B [Source:ZFIN;Acc:ZDB-GENE-060130-56]
ENSDARG00000063390	pvrl2l	-8.10866	1.27372	17.9309	2.29066e-05	0.00485827	poliovirus receptor-related 2 like [Source:ZFIN;Acc:ZDB-GENE-060503-249]
ENSDARG00000092240	si:ch211-243a20.3	1.8777	4.80442	17.7546	2.51306e-05	0.00513514	si:ch211-243a20.3 [Source:ZFIN;Acc:ZDB-GENE-061207-28]
ENSDARG00000000002	ccdc80	-1.84064	4.4858	17.5596	2.78441e-05	0.00552706	coiled-coil domain containing 80 [Source:ZFIN;Acc:ZDB-GENE-030616-56]
ENSDARG00000060551	rps6ka5	2.13751	4.10864	17.5818	2.75204e-05	0.00552706	ribosomal protein S6 kinase, polypeptide 5 [Source:ZFIN;Acc:ZDB-GENE-130530-693]
ENSDARG00000061904	fhod3b	-2.10448	4.00733	17.4796	2.90413e-05	0.0056835	formin homology 2 domain containing 3b [Source:ZFIN;Acc:ZDB-GENE-081028-61]
ENSDARG00000055518	pygma	1.15458	6.97576	17.3937	3.03839e-05	0.00586367	phosphorylase, glycogen, muscle A [Source:ZFIN;Acc:ZDB-GENE-050522-482]
ENSDARG00000020845	tns1b	-1.20165	6.38823	16.9914	3.75494e-05	0.00714725	tensin 1b [Source:ZFIN;Acc:ZDB-GENE-030131-6933]
ENSDARG00000055678	akap12b	-2.05714	4.08563	16.6502	4.49448e-05	0.00843929	A kinase (PRKA) anchor protein 12b [Source:ZFIN;Acc:ZDB-GENE-030131-9753]
ENSDARG00000045632	BMP10	1.23313	6.14072	16.6164	4.57528e-05	0.00847647	bone morphogenetic protein 10 [Source:HGNC Symbol;Acc:HGNC:20869]
ENSDARG00000098844	prkacbb	3.62774	2.91184	16.4983	4.86944e-05	0.00890275	protein kinase, cAMP-dependent, catalytic, beta b [Source:ZFIN;Acc:ZDB-GENE-050904-4]
ENSDARG00000070670	crip2	-6.06028	1.79672	16.4046	5.11622e-05	0.00923246	cysteine-rich protein 2 [Source:ZFIN;Acc:ZDB-GENE-040426-2889]
ENSDARG00000071014	s100u	-2.54107	3.44573	16.2888	5.4384e-05	0.00968802	S100 calcium binding protein U [Source:ZFIN;Acc:ZDB-GENE-030131-3121]
ENSDARG00000013441	hey2	-6.98549	1.32709	15.8851	6.7308e-05	0.0118385	hes-related family bHLH transcription factor with YRPW motif 2 [Source:ZFIN;Acc:ZDB-GENE-000526-1]
ENSDARG00000104139	atp1a3b	1.02878	8.05116	15.8041	7.02517e-05	0.0122018	ATPase, Na+/K+ transporting, alpha 3b polypeptide [Source:ZFIN;Acc:ZDB-GENE-001212-8]
ENSDARG00000034871	mid2	-4.76595	2.25582	15.7539	7.21388e-05	0.0123749	midline 2 [Source:ZFIN;Acc:ZDB-GENE-090220-1]
ENSDARG00000041502	tgfb1a	-2.87662	3.26947	15.7298	7.30648e-05	0.0123809	transforming growth factor, beta 1a [Source:ZFIN;Acc:ZDB-GENE-030618-1]
ENSDARG00000068231	CRACR2A	2.52239	3.86346	15.5631	7.97952e-05	0.0133585	calcium release activated channel regulator 2A [Source:HGNC Symbol;Acc:HGNC:28657]
ENSDARG00000061201	acsf2	2.83201	3.38296	15.3994	8.70178e-05	0.0143859	acyl-CoA synthetase family member 2 [Source:ZFIN;Acc:ZDB-GENE-060825-7]
ENSDARG00000102916	CABZ01087111.1	1.60693	4.72861	15.3781	8.80031e-05	0.0143859
ENSDARG00000061231	tinagl1	-6.12962	1.81518	15.3229	9.0612e-05	0.0146402	tubulointerstitial nephritis antigen-like 1 [Source:ZFIN;Acc:ZDB-GENE-060503-240]
ENSDARG00000097610	si:ch211-136a14.2	4.52915	2.97511	15.1983	9.67921e-05	0.0154589	si:ch211-136a14.2 [Source:ZFIN;Acc:ZDB-GENE-131120-67]
ENSDARG00000077069	srgn	-3.70897	2.93012	15.1659	9.84647e-05	0.0155473	serglycin [Source:ZFIN;Acc:ZDB-GENE-030131-7127]
ENSDARG00000015557	zgc:100829	-1.16461	6.10374	14.8611	0.000115722	0.018067	zgc:100829 [Source:ZFIN;Acc:ZDB-GENE-040801-54]
ENSDARG00000089382	zgc:158463	0.936902	11.4884	14.7867	0.000120384	0.0185859	zgc:158463 [Source:ZFIN;Acc:ZDB-GENE-070410-9]
ENSDARG00000075779	BX323087.1	-1.46792	4.84026	14.5981	0.000133049	0.0202612
ENSDARG00000102626	frem2b	-3.99889	2.72095	14.5825	0.000134151	0.0202612	Fras1 related extracellular matrix protein 2b [Source:ZFIN;Acc:ZDB-GENE-081119-4]
ENSDARG00000052928	arf6b	2.44698	3.53268	14.3704	0.00015014	0.0224212	ADP-ribosylation factor 6b [Source:ZFIN;Acc:ZDB-GENE-030131-9056]
ENSDARG00000088741	si:dkey-19n13.5	-1.57333	4.62952	14.3512	0.00015168	0.0224212	si:dkey-19n13.5 [Source:ZFIN;Acc:ZDB-GENE-100922-90]
ENSDARG00000041257	smtnl1	1.46226	4.86673	14.2764	0.000157832	0.023085	smoothelin-like 1 [Source:ZFIN;Acc:ZDB-GENE-050306-23]
ENSDARG00000053528	nog3	-7.67252	0.896072	13.9893	0.000183859	0.0266116	noggin 3 [Source:ZFIN;Acc:ZDB-GENE-990714-8]
ENSDARG00000098702	zgc:165603	-5.01942	1.8235	13.8511	0.000197879	0.0283457	zgc:165603 [Source:ZFIN;Acc:ZDB-GENE-070620-21]
ENSDARG00000096403	si:dkey-153m14.1	0.870097	13.2245	13.3495	0.000258486	0.0366496	si:dkey-153m14.1 [Source:ZFIN;Acc:ZDB-GENE-120215-41]
ENSDARG00000095585	si:ch1073-418f12.2	-6.07193	1.44571	13.307	0.000264412	0.0371112	si:ch1073-418f12.2 [Source:ZFIN;Acc:ZDB-GENE-090312-69]
ENSDARG00000045799	acanb	-7.67058	1.27086	13.2661	0.000270248	0.0373457	aggrecan b [Source:ZFIN;Acc:ZDB-GENE-100422-16]
ENSDARG00000090428	ctrb1	2.63787	3.28747	13.2577	0.000271459	0.0373457	chymotrypsinogen B1 [Source:ZFIN;Acc:ZDB-GENE-030131-1171]
ENSDARG00000055284	afap1	-3.89316	2.26944	13.0613	0.000301454	0.0410657	actin filament associated protein 1 [Source:ZFIN;Acc:ZDB-GENE-100316-6]
ENSDARG00000062646	tet3	1.57978	4.49669	12.9699	0.000316545	0.0414943	tet methylcytosine dioxygenase 3 [Source:ZFIN;Acc:ZDB-GENE-060526-109]
ENSDARG00000074169	gpam	1.30223	5.29163	13.0052	0.000310632	0.0414943	glycerol-3-phosphate acyltransferase, mitochondrial [Source:ZFIN;Acc:ZDB-GENE-101026-1]
ENSDARG00000088082	si:ch211-214c20.1	6.06992	1.41264	12.9827	0.000314387	0.0414943	si:ch211-214c20.1 [Source:ZFIN;Acc:ZDB-GENE-081103-49]
ENSDARG00000100252	capzb	1.21303	5.61906	12.9742	0.000315821	0.0414943	capping protein (actin filament) muscle Z-line, beta [Source:ZFIN;Acc:ZDB-GENE-030131-7023]
ENSDARG00000073978	crabp2a	-5.59963	2.13697	12.9017	0.000328282	0.0426307	cellular retinoic acid binding protein 2, a [Source:ZFIN;Acc:ZDB-GENE-020320-4]
ENSDARG00000019353	sparc	-1.25597	5.29236	12.6612	0.000373321	0.0475899	secreted protein, acidic, cysteine-rich (osteonectin) [Source:ZFIN;Acc:ZDB-GENE-030131-9]
ENSDARG00000074723	myo10l1	-7.71618	0.994765	12.6612	0.000373317	0.0475899	myosin X-like 1 [Source:ZFIN;Acc:ZDB-GENE-080425-1]
ENSDARG00000023797	ryr1b	-0.897556	8.35014	12.5325	0.000399937	0.0505194	ryanodine receptor 1b (skeletal) [Source:ZFIN;Acc:ZDB-GENE-070705-417]
ENSDARG00000062494	OLFML1	-3.7917	2.54587	12.4433	0.000419498	0.0525129	olfactomedin like 1 [Source:HGNC Symbol;Acc:HGNC:24473]
ENSDARG00000078523	ddr1	-3.60361	2.45157	12.3481	0.000441432	0.0547651	discoidin domain receptor tyrosine kinase 1 [Source:ZFIN;Acc:ZDB-GENE-060323-2]
ENSDARG00000020000	sh3bp4a	-3.67666	2.48023	12.2866	0.000456216	0.0560984	SH3-domain binding protein 4a [Source:ZFIN;Acc:ZDB-GENE-040303-3]
ENSDARG00000005481	nfkbiaa	-1.08362	6.10574	12.208	0.000475847	0.056999	nuclear factor of kappa light polypeptide gene enhancer in B-cells inhibitor, alpha a [Source:ZFIN;Acc:ZDB-GENE-040426-2227]
ENSDARG00000016904	bckdk	0.956093	7.12894	12.2117	0.000474901	0.056999	branched chain ketoacid dehydrogenase kinase [Source:ZFIN;Acc:ZDB-GENE-021204-1]
ENSDARG00000044975	krt94	-1.97833	3.70466	12.2346	0.000469111	0.056999	keratin 94 [Source:ZFIN;Acc:ZDB-GENE-061027-116]
ENSDARG00000022413	ing5a	7.49602	0.706525	12.1824	0.000482414	0.0572918	inhibitor of growth family, member 5a [Source:ZFIN;Acc:ZDB-GENE-031016-1]
ENSDARG00000102959	zgc:171220	5.88589	1.24582	12.1351	0.000494809	0.0582659	zgc:171220 [Source:ZFIN;Acc:ZDB-GENE-071004-11]
ENSDARG00000014793	ehd1b	-1.15167	5.63039	12.0638	0.0005141	0.0600022	EH-domain containing 1b [Source:ZFIN;Acc:ZDB-GENE-030131-2069]
ENSDARG00000025147	cd63	-1.28054	5.03385	12.049	0.000518191	0.0600022	CD63 molecule [Source:ZFIN;Acc:ZDB-GENE-030131-180]
ENSDARG00000076320	ano9a	-7.53374	0.981233	12.0259	0.000524656	0.0602487	anoctamin 9a [Source:ZFIN;Acc:ZDB-GENE-071004-46]
ENSDARG00000054911	tmsb	-7.28735	0.78659	11.836	0.000580958	0.0661673	thymosin, beta [Source:ZFIN;Acc:ZDB-GENE-050307-5]
ENSDARG00000093872	si:ch211-102g22.3	7.54042	0.939445	11.8137	0.000587962	0.0664206	si:ch211-102g22.3 [Source:ZFIN;Acc:ZDB-GENE-070705-11]
ENSDARG00000096046	si:ch211-209p16.4	-1.30075	5.31992	11.742	0.000611052	0.0684723	si:ch211-209p16.4 [Source:ZFIN;Acc:ZDB-GENE-110914-88]
ENSDARG00000089766	nrg3b	-7.36498	0.999948	11.7009	0.000624683	0.0694398	neuregulin 3b [Source:ZFIN;Acc:ZDB-GENE-130603-38]
ENSDARG00000014717	DYNC1H1	1.08227	6.10946	11.6281	0.000649623	0.0712782	dynein cytoplasmic 1 heavy chain 1 [Source:HGNC Symbol;Acc:HGNC:2961]
ENSDARG00000101613	si:dkey-238i5.2	-7.25441	1.13087	11.6228	0.000651482	0.0712782	si:dkey-238i5.2 [Source:ZFIN;Acc:ZDB-GENE-030131-9718]
ENSDARG00000075482	zgc:173587	7.37625	0.603321	11.4917	0.000699083	0.0758888	zgc:173587 [Source:ZFIN;Acc:ZDB-GENE-071004-56]
ENSDARG00000017047	slc27a4	5.84802	1.20081	11.4632	0.000709898	0.0764654	solute carrier family 27 (fatty acid transporter), member 4 [Source:ZFIN;Acc:ZDB-GENE-050417-248]
ENSDARG00000077709	iqsec2	5.66981	1.32462	11.4425	0.000717843	0.0766754	IQ motif and Sec7 domain 2 [Source:ZFIN;Acc:ZDB-GENE-081105-73]
ENSDARG00000098475	arr3b	-5.69374	1.43655	11.4295	0.000722884	0.0766754	arrestin 3b, retinal (X-arrestin) [Source:ZFIN;Acc:ZDB-GENE-030616-74]
ENSDARG00000052881	dnajb5	-1.12376	5.52358	11.33	0.000762651	0.0802805	DnaJ (Hsp40) homolog, subfamily B, member 5 [Source:ZFIN;Acc:ZDB-GENE-070705-308]
ENSDARG00000034168	serpini1	1.8919	3.72059	11.2595	0.000792147	0.0815324	serpin peptidase inhibitor, clade I (neuroserpin), member 1 [Source:ZFIN;Acc:ZDB-GENE-060503-390]
ENSDARG00000054537	nhsl1a	0.94028	6.85596	11.2654	0.000789639	0.0815324	NHS-like 1a [Source:ZFIN;Acc:ZDB-GENE-050411-25]
ENSDARG00000093463	si:ch1073-249f22.1	-7.37957	0.959763	11.2808	0.000783117	0.0815324	si:ch1073-249f22.1 [Source:ZFIN;Acc:ZDB-GENE-131120-87]
ENSDARG00000035622	xbp1	1.00081	6.39221	11.2323	0.000803855	0.0821291	X-box binding protein 1 [Source:ZFIN;Acc:ZDB-GENE-011210-2]
ENSDARG00000060340	si:dkey-157l19.2	-7.41164	0.868868	11.2058	0.000815409	0.0824207	si:dkey-157l19.2 [Source:ZFIN;Acc:ZDB-GENE-090313-190]
ENSDARG00000092369	si:dkeyp-77c8.3	2.62512	3.06568	11.1986	0.000818572	0.0824207	si:dkeyp-77c8.3 [Source:ZFIN;Acc:ZDB-GENE-090313-399]
ENSDARG00000092522	NNT	1.15923	5.48226	11.1283	0.000850209	0.0849903	si:ch1073-139a18.1 [Source:ZFIN;Acc:ZDB-GENE-091204-5]
ENSDARG00000090901	si:ch211-256e16.11	2.39311	3.75809	11.0979	0.000864238	0.0857756	si:ch211-256e16.11 [Source:ZFIN;Acc:ZDB-GENE-131127-41]
ENSDARG00000095593	si:ch211-134c9.2	7.68514	1.27358	11.056	0.000884019	0.0871166	si:ch211-134c9.2 [Source:ZFIN;Acc:ZDB-GENE-090312-73]
ENSDARG00000092731	mhc1uka	-6.45284	0.955879	11.0111	0.000905698	0.0886245	major histocompatibility complex class I UKA [Source:ZFIN;Acc:ZDB-GENE-060825-152]
ENSDARG00000011845	chn2	-2.05405	3.41208	10.9026	0.000960304	0.0920054	chimerin 2 [Source:ZFIN;Acc:ZDB-GENE-091020-5]
ENSDARG00000057708	PHTF1	4.30112	1.82642	10.9191	0.000951782	0.0920054	putative homeodomain transcription factor 1 [Source:HGNC Symbol;Acc:HGNC:8939]
ENSDARG00000097080	si:ch73-181m17.1	7.41727	0.958207	10.8902	0.000966735	0.0920054	si:ch73-181m17.1 [Source:ZFIN;Acc:ZDB-GENE-131122-49]
ENSDARG00000102167	ppox	3.24906	2.72815	10.8915	0.000966043	0.0920054	protoporphyrinogen oxidase [Source:ZFIN;Acc:ZDB-GENE-051120-90]
ENSDARG00000014967	g6pcb	1.11961	5.55633	10.8182	0.00100507	0.0937275	glucose-6-phosphatase b, catalytic subunit [Source:ZFIN;Acc:ZDB-GENE-081223-2]
ENSDARG00000055647	ftr82	-7.26717	0.902299	10.8191	0.00100458	0.0937275	finTRIM family, member 82 [Source:ZFIN;Acc:ZDB-GENE-030219-207]
ENSDARG00000089871	si:ch211-203c7.2	-2.25318	3.18474	10.8326	0.000997309	0.0937275	si:ch211-203c7.2 [Source:ZFIN;Acc:ZDB-GENE-111221-2]
ENSDARG00000100398	pax7a	5.09198	1.76566	10.7791	0.0010265	0.0950881	paired box 7a [Source:ZFIN;Acc:ZDB-GENE-990415-201]
ENSDARG00000076547	ABCC11	1.16836	5.40184	10.7454	0.00104539	0.0961963	si:ch211-221f10.2 [Source:ZFIN;Acc:ZDB-GENE-140106-124]
ENSDARG00000025254	s100a10b	-3.9782	2.19262	10.7003	0.00107115	0.0979189	S100 calcium binding protein A10b [Source:ZFIN;Acc:ZDB-GENE-040426-1937]
ENSDARG00000059798	kcnq1	1.42562	4.35253	10.6824	0.00108162	0.0982294	potassium voltage-gated channel, KQT-like subfamily, member 1 [Source:ZFIN;Acc:ZDB-GENE-061214-5]
ENSDARG00000033179	tmem243b	6.11168	1.6291	10.6597	0.00109493	0.0987924	transmembrane protein 243, mitochondrial b [Source:ZFIN;Acc:ZDB-GENE-040426-2205]
ENSDARG00000090338	fam20cb	-7.14301	0.671243	10.6342	0.00111013	0.0995175	family with sequence similarity 20, member Cb [Source:ZFIN;Acc:ZDB-GENE-050301-4]
ENSDARG00000007396	rnd3b	-2.43471	3.08923	10.5704	0.00114913	0.102354	Rho family GTPase 3b [Source:ZFIN;Acc:ZDB-GENE-040718-331]
ENSDARG00000018534	slc6a9	-1.73654	3.77631	10.5184	0.00118193	0.104605	solute carrier family 6 (neurotransmitter transporter, glycine), member 9 [Source:ZFIN;Acc:ZDB-GENE-050105-3]
ENSDARG00000100174	si:ch73-226i7.2	4.0906	3.45932	10.4481	0.00122778	0.107975	si:ch73-226i7.2 [Source:ZFIN;Acc:ZDB-GENE-141219-37]
ENSDARG00000002642	sh3gl1b	7.1048	0.476576	10.3599	0.00128784	0.112544	SH3-domain GRB2-like 1b [Source:ZFIN;Acc:ZDB-GENE-031001-6]
ENSDARG00000067976	ar	1.43851	4.30643	10.3262	0.00131158	0.113902	androgen receptor [Source:ZFIN;Acc:ZDB-GENE-060131-1]
ENSDARG00000028396	fkbp5	0.984512	6.0916	10.294	0.00133464	0.115185	FK506 binding protein 5 [Source:ZFIN;Acc:ZDB-GENE-030616-630]
ENSDARG00000055455	gpm6aa	-3.13683	2.86044	10.2753	0.00134827	0.115643	glycoprotein M6Aa [Source:ZFIN;Acc:ZDB-GENE-030710-7]
ENSDARG00000039515	atf4a	0.973214	5.96589	10.2266	0.00138427	0.116573	activating transcription factor 4a [Source:ZFIN;Acc:ZDB-GENE-040426-2340]
ENSDARG00000088727	CR847844.4	-7.00889	0.511109	10.2373	0.00137629	0.116573
ENSDARG00000091754	CHCHD5	1.57113	4.20584	10.2266	0.00138428	0.116573	coiled-coil-helix-coiled-coil-helix domain containing 5 [Source:HGNC Symbol;Acc:HGNC:17840]
ENSDARG00000013056	itpk1a	-4.25736	2.11108	10.1654	0.00143098	0.117653	inositol-tetrakisphosphate 1-kinase a [Source:ZFIN;Acc:ZDB-GENE-040426-1953]
ENSDARG00000056922	ltbp1	-2.92854	2.70447	10.1744	0.00142406	0.117653	latent transforming growth factor beta binding protein 1 [Source:ZFIN;Acc:ZDB-GENE-091202-8]
ENSDARG00000073869	pdzrn3b	1.32297	4.69377	10.1871	0.0014143	0.117653	PDZ domain containing RING finger 3b [Source:ZFIN;Acc:ZDB-GENE-071022-4]
ENSDARG00000103699	ptpn13	-3.9759	2.12998	10.1926	0.00141007	0.117653	protein tyrosine phosphatase, non-receptor type 13 [Source:ZFIN;Acc:ZDB-GENE-070410-72]
ENSDARG00000101819	si:ch1073-121p1.1	5.07469	1.43165	10.1376	0.00145274	0.11874	si:ch1073-121p1.1 [Source:ZFIN;Acc:ZDB-GENE-141216-482]
ENSDARG00000052279	osgn1	0.883614	6.78345	10.101	0.00148193	0.120417	oxidative stress induced growth inhibitor 1 [Source:ZFIN;Acc:ZDB-GENE-040426-864]
ENSDARG00000078864	lats2	-1.16227	5.0525	10.0851	0.00149471	0.12075	large tumor suppressor kinase 2 [Source:ZFIN;Acc:ZDB-GENE-050119-6]
ENSDARG00000014673	fzd9b	2.46726	3.15994	10.0395	0.00153216	0.12306	frizzled class receptor 9b [Source:ZFIN;Acc:ZDB-GENE-000906-4]
ENSDARG00000037484	tmem192	6.15778	0.875032	10.023	0.00154596	0.123454	transmembrane protein 192 [Source:ZFIN;Acc:ZDB-GENE-040426-2254]
ENSDARG00000101844	mibp2	-0.823866	7.72444	9.92875	0.00162717	0.129198	muscle-specific beta 1 integrin binding protein 2 [Source:ZFIN;Acc:ZDB-GENE-031113-14]
ENSDARG00000039881	cemip	-3.17183	2.44236	9.91155	0.00164244	0.129395	cell migration inducing protein, hyaluronan binding [Source:ZFIN;Acc:ZDB-GENE-130103-7]
ENSDARG00000054688	ITPRIPL2	7.06857	0.346847	9.90502	0.00164829	0.129395	inositol 1,4,5-trisphosphate receptor interacting protein-like 2 [Source:HGNC Symbol;Acc:HGNC:27257]
ENSDARG00000062948	wasf3b	-6.99805	0.469996	9.85281	0.00169572	0.132355	WAS protein family, member 3b [Source:ZFIN;Acc:ZDB-GENE-070112-1512]
ENSDARG00000077717	RPL29	-0.889157	6.73537	9.84273	0.00170504	0.132355
ENSDARG00000101275	si:dkey-117a16.1	5.15276	1.8476	9.82936	0.00171748	0.13258	si:dkey-117a16.1 [Source:ZFIN;Acc:ZDB-GENE-141219-25]
ENSDARG00000058088	aifm1	0.840021	7.28658	9.79182	0.0017529	0.134566	apoptosis-inducing factor, mitochondrion-associated 1 [Source:ZFIN;Acc:ZDB-GENE-030826-11]
ENSDARG00000003081	mybphb	1.22153	4.76335	9.76911	0.00177468	0.13549	myosin binding protein Hb [Source:ZFIN;Acc:ZDB-GENE-030131-9794]
ENSDARG00000057392	lrrc31	-7.17028	1.21865	9.74361	0.00179947	0.136632	leucine rich repeat containing 31 [Source:ZFIN;Acc:ZDB-GENE-091204-286]
ENSDARG00000042277	efnb3b	1.83682	3.65476	9.67615	0.00186676	0.139455	ephrin-B3b [Source:ZFIN;Acc:ZDB-GENE-010618-3]
ENSDARG00000045367	tuba1b	0.830512	7.38542	9.67885	0.00186401	0.139455	tubulin, alpha 1b [Source:ZFIN;Acc:ZDB-GENE-030822-1]
ENSDARG00000054560	her15.2	-1.13324	5.14616	9.68921	0.00185353	0.139455	hairy and enhancer of split-related 15, tandem duplicate 2 [Source:ZFIN;Acc:ZDB-GENE-070627-1]
ENSDARG00000009524	rnf150b	4.77755	1.8938	9.66307	0.0018801	0.1397	ring finger protein 150b [Source:ZFIN;Acc:ZDB-GENE-050417-470]
ENSDARG00000020944	ezra	6.9739	0.329232	9.65309	0.00189033	0.139713	ezrin a [Source:ZFIN;Acc:ZDB-GENE-050522-18]
ENSDARG00000076246	prune	2.70647	2.60936	9.52933	0.00202214	0.148664	prune exopolyphosphatase [Source:ZFIN;Acc:ZDB-GENE-100609-1]
ENSDARG00000061600	tmem2	-1.38812	4.21699	9.50248	0.00205195	0.150062	transmembrane protein 2 [Source:ZFIN;Acc:ZDB-GENE-030131-2179]
ENSDARG00000087573	hdac11	4.15998	1.9922	9.47799	0.00207951	0.151282	histone deacetylase 11 [Source:ZFIN;Acc:ZDB-GENE-040704-7]
ENSDARG00000003750	pfas	6.97618	0.262088	9.40125	0.00216838	0.156112	phosphoribosylformylglycinamidine synthase [Source:ZFIN;Acc:ZDB-GENE-030131-4420]
ENSDARG00000021149	cbr1l	-3.72294	2.16764	9.40177	0.00216776	0.156112	carbonyl reductase 1-like [Source:ZFIN;Acc:ZDB-GENE-030131-9642]
ENSDARG00000030087	nfkbib	-0.944475	5.99463	9.35728	0.00222102	0.156932	nuclear factor of kappa light polypeptide gene enhancer in B-cells inhibitor, beta [Source:ZFIN;Acc:ZDB-GENE-070705-529]
ENSDARG00000070140	RETSAT	5.49021	1.50336	9.3785	0.00219545	0.156932	retinol saturase [Source:HGNC Symbol;Acc:HGNC:25991]
ENSDARG00000071082	p4ha1b	-1.85138	3.50572	9.35404	0.00222495	0.156932	prolyl 4-hydroxylase, alpha polypeptide I b [Source:ZFIN;Acc:ZDB-GENE-030131-4089]
ENSDARG00000087084	hcar1-4	-1.7335	3.62176	9.36982	0.00220587	0.156932	hydroxycarboxylic acid receptor 1-4 [Source:ZFIN;Acc:ZDB-GENE-111111-10]
ENSDARG00000099697	zgc:174696	5.10439	1.49435	9.33578	0.00224722	0.157703	zgc:174696 [Source:ZFIN;Acc:ZDB-GENE-030131-2836]
ENSDARG00000040505	yif1b	4.0687	2.41733	9.31447	0.00227352	0.158746	Yip1 interacting factor homolog B (S. cerevisiae) [Source:ZFIN;Acc:ZDB-GENE-041114-16]
ENSDARG00000062577	arhgap35a	0.839155	6.96066	9.29966	0.00229196	0.159234	Rho GTPase activating protein 35a [Source:ZFIN;Acc:ZDB-GENE-120516-2]
ENSDARG00000071005	ppp1r3ca	3.24381	2.27723	9.25864	0.00234387	0.162031	protein phosphatase 1, regulatory subunit 3Ca [Source:ZFIN;Acc:ZDB-GENE-040718-70]
ENSDARG00000006456	pdgfrl	-0.957562	5.79134	9.22727	0.00238437	0.163787	platelet-derived growth factor receptor-like [Source:ZFIN;Acc:ZDB-GENE-040426-901]
ENSDARG00000038442	plcg1	5.58524	1.63868	9.22076	0.00239286	0.163787	phospholipase C, gamma 1 [Source:ZFIN;Acc:ZDB-GENE-030421-3]
ENSDARG00000061923	amotl2a	-0.89044	6.63959	9.19568	0.00242586	0.164998	angiomotin like 2a [Source:ZFIN;Acc:ZDB-GENE-030131-9770]
ENSDARG00000102896	jmjd6	5.96417	1.41699	9.18933	0.0024343	0.164998	jumonji domain containing 6 [Source:ZFIN;Acc:ZDB-GENE-040426-17]
ENSDARG00000101063	CABZ01058650.1	-6.91975	0.656046	9.09862	0.00255803	0.172543
ENSDARG00000101777	pdlim5a	-0.834689	6.89938	9.06626	0.00260368	0.174774	PDZ and LIM domain 5a [Source:ZFIN;Acc:ZDB-GENE-040718-401]
ENSDARG00000102012	ppp1cbl	1.03399	5.52356	9.02136	0.00266843	0.178259	protein phosphatase 1, catalytic subunit, beta isoform, like [Source:ZFIN;Acc:ZDB-GENE-030131-6529]
ENSDARG00000073684	quo	-6.97138	0.487171	9.00698	0.0026895	0.178807	quattro [Source:ZFIN;Acc:ZDB-GENE-030131-9944]
ENSDARG00000007344	tcap	0.740321	9.69573	8.92962	0.00280582	0.184877	titin-cap (telethonin) [Source:ZFIN;Acc:ZDB-GENE-070501-5]
ENSDARG00000070228	cdk6	-3.36159	2.09861	8.92859	0.00280742	0.184877	cyclin-dependent kinase 6 [Source:ZFIN;Acc:ZDB-GENE-060503-786]
ENSDARG00000034667	CABZ01090041.1	-7.03136	1.0048	8.91163	0.0028336	0.185721
ENSDARG00000004306	klhl18	7.01423	0.627234	8.86693	0.00290384	0.189431	kelch-like family member 18 [Source:ZFIN;Acc:ZDB-GENE-030131-5785]
ENSDARG00000094511	ccl20b	-5.51254	1.4616	8.85272	0.00292652	0.190019	chemokine (C-C motif) ligand 20b [Source:ZFIN;Acc:ZDB-GENE-091204-95]
ENSDARG00000063352	inpp4aa	1.51702	4.02413	8.77993	0.00304562	0.196832	inositol polyphosphate-4-phosphatase type I Aa [Source:ZFIN;Acc:ZDB-GENE-060312-5]
ENSDARG00000003520	tbc1d14	2.71029	2.60304	8.75583	0.00308613	0.198527	TBC1 domain family, member 14 [Source:ZFIN;Acc:ZDB-GENE-030131-6136]
ENSDARG00000011821	plod2	-3.23337	2.62177	8.68779	0.00320349	0.204186	procollagen-lysine, 2-oxoglutarate 5-dioxygenase 2 [Source:ZFIN;Acc:ZDB-GENE-070326-1]
ENSDARG00000102419	AZI2	5.35034	1.26684	8.68985	0.00319987	0.204186
ENSDARG00000042508	ubr3	1.59124	4.00205	8.66003	0.00325266	0.205766	ubiquitin protein ligase E3 component n-recognin 3 [Source:ZFIN;Acc:ZDB-GENE-030131-1473]
ENSDARG00000103627	shroom3	1.4289	4.45872	8.6571	0.00325789	0.205766
ENSDARG00000028173	slc4a2a	0.741614	8.65746	8.64055	0.00328763	0.206704	solute carrier family 4 (anion exchanger), member 2a [Source:ZFIN;Acc:ZDB-GENE-051101-2]
ENSDARG00000062262	ednrab	1.8899	3.47117	8.5792	0.00340024	0.212821	endothelin receptor type Ab [Source:ZFIN;Acc:ZDB-GENE-040426-2364]
ENSDARG00000038123	myl9a	-0.7832	7.58538	8.52603	0.00350102	0.216207	myosin, light chain 9a, regulatory [Source:ZFIN;Acc:ZDB-GENE-041010-120]
ENSDARG00000055216	tuba1c	1.7362	3.51095	8.53315	0.00348736	0.216207	tubulin, alpha 1c [Source:ZFIN;Acc:ZDB-GENE-061114-1]
ENSDARG00000098761	rgs2	-4.56928	1.38823	8.52614	0.00350081	0.216207	regulator of G-protein signaling 2 [Source:ZFIN;Acc:ZDB-GENE-040718-410]
ENSDARG00000010625	clic2	-0.79955	6.99226	8.48769	0.00357558	0.219835	chloride intracellular channel 2 [Source:ZFIN;Acc:ZDB-GENE-040718-299]
ENSDARG00000016439	slc7a1	6.6889	0.138788	8.45647	0.00363748	0.221235	solute carrier family 7 (cationic amino acid transporter, y+ system), member 1 [Source:ZFIN;Acc:ZDB-GENE-091116-69]
ENSDARG00000035942	hrh3	1.23785	4.46666	8.45215	0.00364612	0.221235	histamine receptor H3 [Source:ZFIN;Acc:ZDB-GENE-040724-204]
ENSDARG00000079623	ubtd1b	4.20147	2.05188	8.46173	0.00362697	0.221235	ubiquitin domain containing 1b [Source:ZFIN;Acc:ZDB-GENE-050913-62]
ENSDARG00000063333	nup210	4.44804	1.95219	8.42282	0.00370542	0.223855	nucleoporin 210 [Source:ZFIN;Acc:ZDB-GENE-050208-132]
ENSDARG00000056467	tmub2	2.89484	2.41307	8.38167	0.00379024	0.227989	transmembrane and ubiquitin-like domain containing 2 [Source:ZFIN;Acc:ZDB-GENE-030616-254]
ENSDARG00000036831	rnf41	-2.85774	2.46457	8.37335	0.00380764	0.228048	ring finger protein 41 [Source:ZFIN;Acc:ZDB-GENE-040426-2920]
ENSDARG00000040277	fbxo32	-0.823943	6.61785	8.32422	0.00391198	0.233292	F-box protein 32 [Source:ZFIN;Acc:ZDB-GENE-040426-1040]
ENSDARG00000068849	fam83ha	-3.82726	1.80528	8.30079	0.00396278	0.234706	family with sequence similarity 83, member Ha [Source:ZFIN;Acc:ZDB-GENE-090312-104]
ENSDARG00000074597	lzts2a	-1.05448	5.01385	8.29603	0.00397318	0.234706	leucine zipper, putative tumor suppressor 2a [Source:ZFIN;Acc:ZDB-GENE-090313-276]
ENSDARG00000078322	col12a1a	4.60364	2.39397	8.28233	0.00400327	0.234706	collagen, type XII, alpha 1a [Source:ZFIN;Acc:ZDB-GENE-090728-1]
ENSDARG00000104981	SLC45A4	1.17797	4.53493	8.28376	0.00400011	0.234706	solute carrier family 45 member 4 [Source:HGNC Symbol;Acc:HGNC:29196]
ENSDARG00000008192	pank1a	1.03738	5.10318	8.25344	0.00406748	0.237469	pantothenate kinase 1a [Source:ZFIN;Acc:ZDB-GENE-040426-2846]
ENSDARG00000092427	si:dkey-24c2.7	5.82148	0.671571	8.21152	0.00416252	0.242001	si:dkey-24c2.7 [Source:ZFIN;Acc:ZDB-GENE-070912-474]
ENSDARG00000093038	si:dkey-272j9.4	-5.5858	2.00211	8.18475	0.00422441	0.244576	si:dkey-272j9.4 [Source:ZFIN;Acc:ZDB-GENE-070912-494]
ENSDARG00000036359	minal	-4.15048	1.58857	8.12172	0.00437381	0.249402	MYC induced nuclear antigen-like [Source:ZFIN;Acc:ZDB-GENE-040426-1283]
ENSDARG00000075325	mrpl16	1.06364	5.16117	8.12656	0.00436214	0.249402	mitochondrial ribosomal protein L16 [Source:ZFIN;Acc:ZDB-GENE-041122-1]
ENSDARG00000093386	si:dkeyp-82a1.1	5.35557	1.59413	8.11933	0.00437957	0.249402	si:dkeyp-82a1.1 [Source:ZFIN;Acc:ZDB-GENE-081105-23]
ENSDARG00000099743	zgc:113019	5.69726	1.47969	8.13534	0.00434106	0.249402	zgc:113019 [Source:ZFIN;Acc:ZDB-GENE-050417-449]
ENSDARG00000005821	ncf2	-2.52591	2.67106	8.10659	0.00441045	0.250136	neutrophil cytosolic factor 2 [Source:ZFIN;Acc:ZDB-GENE-070209-29]
ENSDARG00000002344	tubb4b	0.739841	7.7844	8.07151	0.00449665	0.250928	tubulin, beta 4B class IVb [Source:ZFIN;Acc:ZDB-GENE-030131-8625]
ENSDARG00000021488	cyth1b	1.26328	4.27851	8.08331	0.00446747	0.250928	cytohesin 1b [Source:ZFIN;Acc:ZDB-GENE-030131-4311]
ENSDARG00000089538	RNF166	6.65616	0.369139	8.07519	0.00448754	0.250928	ring finger protein 166 [Source:HGNC Symbol;Acc:HGNC:28856]
ENSDARG00000101669	elmod2	-5.26766	1.33966	8.07179	0.00449598	0.250928	ELMO/CED-12 domain containing 2 [Source:ZFIN;Acc:ZDB-GENE-060824-2]
ENSDARG00000032155	ppm1aa	0.921663	5.69107	8.04951	0.0045516	0.252978	protein phosphatase, Mg2+/Mn2+ dependent, 1Aa [Source:ZFIN;Acc:ZDB-GENE-991102-15]
ENSDARG00000068732	spry4	0.834027	6.32298	8.02027	0.00462566	0.25607	sprouty homolog 4 (Drosophila) [Source:ZFIN;Acc:ZDB-GENE-010803-2]
ENSDARG00000012222	nup35	4.66234	1.5324	8.00619	0.00466176	0.256199	nucleoporin 35 [Source:ZFIN;Acc:ZDB-GENE-030131-9407]
ENSDARG00000087402	TPM1	-5.46116	0.784721	7.99874	0.00468099	0.256199	tropomyosin 1 (alpha) [Source:HGNC Symbol;Acc:HGNC:12010]
ENSDARG00000092067	atn1	-6.66648	0.413139	7.99784	0.00468331	0.256199	atrophin 1 [Source:ZFIN;Acc:ZDB-GENE-030131-426]
ENSDARG00000054867	hibch	1.19949	4.43432	7.968	0.00476116	0.25642	3-hydroxyisobutyryl-CoA hydrolase [Source:ZFIN;Acc:ZDB-GENE-050327-29]
ENSDARG00000059349	CABZ01090374.1	6.4999	0.149721	7.97196	0.00475074	0.25642
ENSDARG00000076411	ptrfa	0.6946	9.61573	7.98505	0.00471651	0.25642	polymerase I and transcript release factor a [Source:ZFIN;Acc:ZDB-GENE-091204-151]
ENSDARG00000101900	xrn2	1.18289	4.48801	7.97116	0.00475285	0.25642	5'-3' exoribonuclease 2 [Source:ZFIN;Acc:ZDB-GENE-040426-2874]
ENSDARG00000020448	adi1	4.75271	1.35511	7.93147	0.00485822	0.259224	acireductone dioxygenase 1 [Source:ZFIN;Acc:ZDB-GENE-030131-2799]
ENSDARG00000035858	cnn2	-0.86061	6.07283	7.93734	0.0048425	0.259224	calponin 2 [Source:ZFIN;Acc:ZDB-GENE-030131-542]
ENSDARG00000091099	MYOM1	1.25072	4.4336	7.92739	0.0048692	0.259224
ENSDARG00000069386	mtg1	4.63884	1.28556	7.86221	0.00504787	0.26771	mitochondrial ribosome-associated GTPase 1 [Source:ZFIN;Acc:ZDB-GENE-031110-2]
ENSDARG00000093085	si:dkey-83m22.13	-6.72582	0.263751	7.84718	0.00508999	0.267899	si:dkey-83m22.13 [Source:ZFIN;Acc:ZDB-GENE-070912-599]
ENSDARG00000095243	si:dkey-83m22.14	-6.72582	0.263751	7.84718	0.00508999	0.267899	si:dkey-83m22.14 [Source:ZFIN;Acc:ZDB-GENE-070912-600]
ENSDARG00000001975	hsd11b2	1.07836	4.77397	7.83633	0.00512064	0.268496	hydroxysteroid (11-beta) dehydrogenase 2 [Source:ZFIN;Acc:ZDB-GENE-030131-6030]
ENSDARG00000059642	mtmr14	3.76506	1.80116	7.82012	0.00516679	0.269897	myotubularin related protein 14 [Source:ZFIN;Acc:ZDB-GENE-030131-2649]
ENSDARG00000038967	cul3a	1.18761	4.56138	7.80463	0.00521124	0.269956	cullin 3a [Source:ZFIN;Acc:ZDB-GENE-030131-3376]
ENSDARG00000063701	rreb1a	-3.53033	1.72343	7.79666	0.00523429	0.269956	ras responsive element binding protein 1a [Source:ZFIN;Acc:ZDB-GENE-030219-137]
ENSDARG00000076844	PLIN4	-6.45516	0.16889	7.79274	0.00524565	0.269956	zgc:162150 [Source:ZFIN;Acc:ZDB-GENE-070410-23]
ENSDARG00000094212	si:dkey-179k24.1	4.24145	1.96501	7.79769	0.00523131	0.269956	si:dkey-179k24.1 [Source:ZFIN;Acc:ZDB-GENE-110914-97]
ENSDARG00000016429	farp2	1.03799	4.95951	7.76063	0.00533975	0.273785	FERM, RhoGEF and pleckstrin domain protein 2 [Source:ZFIN;Acc:ZDB-GENE-030131-2993]
ENSDARG00000044781	bace2	6.47396	-0.115024	7.75036	0.00537018	0.274333	beta-site APP-cleaving enzyme 2 [Source:ZFIN;Acc:ZDB-GENE-041010-68]
ENSDARG00000013750	eno1b	6.41779	-0.00484464	7.73571	0.00541392	0.275554	enolase 1b, (alpha) [Source:ZFIN;Acc:ZDB-GENE-040426-1651]
ENSDARG00000102893	ATG7	6.45576	-0.0083952	7.72353	0.00545056	0.276407	ATG7 autophagy related 7 homolog (S. cerevisiae) [Source:ZFIN;Acc:ZDB-GENE-030131-1633]
ENSDARG00000018162	ctnnal1	1.5527	3.59237	7.68498	0.00556822	0.277058	catenin (cadherin-associated protein), alpha-like 1 [Source:ZFIN;Acc:ZDB-GENE-060503-507]
ENSDARG00000021324	nsun4	5.62789	1.01531	7.68019	0.00558303	0.277058	NOL1/NOP2/Sun domain family, member 4 [Source:ZFIN;Acc:ZDB-GENE-041212-77]
ENSDARG00000037539	tnnc1b	-2.09593	2.88349	7.71141	0.0054873	0.277058	troponin C type 1b (slow) [Source:ZFIN;Acc:ZDB-GENE-040625-62]
ENSDARG00000059557	xylt2	3.10707	2.3357	7.69005	0.00555262	0.277058	xylosyltransferase II [Source:ZFIN;Acc:ZDB-GENE-081022-125]
ENSDARG00000087749	ccser2a	0.851094	5.8712	7.68509	0.00556789	0.277058	coiled-coil serine-rich protein 2a [Source:ZFIN;Acc:ZDB-GENE-131121-492]
ENSDARG00000104856	C7H19orf12	6.42576	-0.158096	7.70119	0.00551843	0.277058	si:ch211-260e23.7 [Source:ZFIN;Acc:ZDB-GENE-141216-158]
ENSDARG00000070723	ndufa9a	0.820176	6.16922	7.6721	0.00560811	0.277076	NADH dehydrogenase (ubiquinone) 1 alpha subcomplex, 9a [Source:ZFIN;Acc:ZDB-GENE-050320-20]
ENSDARG00000077304	erg	-6.51296	0.344134	7.66723	0.00562328	0.277076	v-ets avian erythroblastosis virus E26 oncogene homolog [Source:ZFIN;Acc:ZDB-GENE-041212-40]
ENSDARG00000044074	loxl2b	-6.61939	0.242809	7.65986	0.0056463	0.277227	lysyl oxidase-like 2b [Source:ZFIN;Acc:ZDB-GENE-050208-29]
ENSDARG00000032083	dpysl2b	-5.24847	0.903454	7.63412	0.00572744	0.277292	dihydropyrimidinase-like 2b [Source:ZFIN;Acc:ZDB-GENE-031105-1]
ENSDARG00000054456	clip3	6.39355	-0.0790607	7.63742	0.00571696	0.277292	CAP-GLY domain containing linker protein 3 [Source:ZFIN;Acc:ZDB-GENE-131127-193]
ENSDARG00000069278	trmt5	6.43354	-0.111848	7.64006	0.00570862	0.277292	TRM5 tRNA methyltransferase 5 homolog (S. cerevisiae) [Source:ZFIN;Acc:ZDB-GENE-030131-5978]
ENSDARG00000103017	xrg5	6.48248	0.230006	7.6363	0.0057205	0.277292	X-linked Kx blood group related 5 [Source:ZFIN;Acc:ZDB-GENE-160113-27]
ENSDARG00000028546	ndufs1	0.740358	7.54699	7.62589	0.00575361	0.277592	NADH dehydrogenase (ubiquinone) Fe-S protein 1 [Source:ZFIN;Acc:ZDB-GENE-030131-478]
ENSDARG00000003977	zgc:153896	-4.72392	1.32221	7.61234	0.00579701	0.278718	zgc:153896 [Source:ZFIN;Acc:ZDB-GENE-060825-119]
ENSDARG00000100510	actr3	5.94502	0.42216	7.59858	0.00584144	0.279886	ARP3 actin-related protein 3 homolog (yeast) [Source:ZFIN;Acc:ZDB-GENE-040428-2]
ENSDARG00000100417	CT978957.1	6.8881	0.738205	7.58937	0.00587136	0.280352
ENSDARG00000038309	dnajc15	1.41746	3.88935	7.58019	0.00590134	0.280819	DnaJ (Hsp40) homolog, subfamily C, member 15 [Source:ZFIN;Acc:ZDB-GENE-040801-216]
ENSDARG00000003269	clcn3	2.92734	2.33486	7.5519	0.00599469	0.282346	chloride channel 3 [Source:ZFIN;Acc:ZDB-GENE-030131-1699]
ENSDARG00000010789	homer3	-4.0872	1.39462	7.51757	0.00611002	0.282346	homer scaffolding protein 3 [Source:ZFIN;Acc:ZDB-GENE-040426-739]
ENSDARG00000013853	lmo4a	-4.59602	1.06472	7.52332	0.00609053	0.282346	LIM domain only 4a [Source:ZFIN;Acc:ZDB-GENE-010702-1]
ENSDARG00000018890	snrpa	3.74251	1.60572	7.55383	0.00598826	0.282346	small nuclear ribonucleoprotein polypeptide A [Source:ZFIN;Acc:ZDB-GENE-030131-2841]
ENSDARG00000063321	rabl2	6.3571	0.084579	7.51588	0.00611572	0.282346	RAB, member of RAS oncogene family-like 2 [Source:ZFIN;Acc:ZDB-GENE-060503-464]
ENSDARG00000089456	men1	6.36889	-0.160903	7.50973	0.00613664	0.282346	multiple endocrine neoplasia I [Source:ZFIN;Acc:ZDB-GENE-991110-12]
ENSDARG00000094782	si:ch211-196h16.4	3.76855	1.81319	7.51396	0.00612225	0.282346	si:ch211-196h16.4 [Source:ZFIN;Acc:ZDB-GENE-081029-1]
ENSDARG00000095577	cybrd1	-4.17101	1.24817	7.5102	0.00613504	0.282346	cytochrome b reductase 1 [Source:ZFIN;Acc:ZDB-GENE-050522-365]
ENSDARG00000102950	si:ch211-241b2.1	-3.77167	1.85363	7.51556	0.00611684	0.282346	si:ch211-241b2.1 [Source:ZFIN;Acc:ZDB-GENE-070705-131]
ENSDARG00000103181	si:dkey-34d22.1	-1.18055	4.395	7.51009	0.00613543	0.282346	si:dkey-34d22.1 [Source:ZFIN;Acc:ZDB-GENE-131121-338]
ENSDARG00000000568	ell	0.836686	5.96048	7.49025	0.00620338	0.284475	elongation factor RNA polymerase II [Source:ZFIN;Acc:ZDB-GENE-030131-3946]
ENSDARG00000070012	sesn2	4.99464	1.24574	7.4497	0.00634472	0.289049	sestrin 2 [Source:ZFIN;Acc:ZDB-GENE-070108-1]
ENSDARG00000103585	BX677668.1	-6.6662	0.697313	7.45373	0.0063305	0.289049
ENSDARG00000037558	asb12b	6.6143	0.292449	7.42591	0.00642912	0.291937	ankyrin repeat and SOCS box-containing 12b [Source:ZFIN;Acc:ZDB-GENE-040822-25]
ENSDARG00000015110	slc18a2	4.70383	1.50892	7.38171	0.00658907	0.293535	solute carrier family 18 (vesicular monoamine transporter), member 2 [Source:ZFIN;Acc:ZDB-GENE-080514-1]
ENSDARG00000033742	nt5c1bb	3.78406	2.04279	7.40381	0.00650859	0.293535	5'-nucleotidase, cytosolic IB b [Source:ZFIN;Acc:ZDB-GENE-030131-7205]
ENSDARG00000101047	rtcb	2.7579	2.38034	7.38188	0.00658842	0.293535	RNA 2',3'-cyclic phosphate and 5'-OH ligase [Source:ZFIN;Acc:ZDB-GENE-040426-2096]
ENSDARG00000101362	mibp	0.876398	5.67197	7.40025	0.00652149	0.293535	muscle-specific beta 1 integrin binding protein [Source:ZFIN;Acc:ZDB-GENE-030404-1]
ENSDARG00000101393	C6H17orf67	6.31608	-0.158248	7.39497	0.00654066	0.293535	si:dkey-31g6.6 [Source:ZFIN;Acc:ZDB-GENE-110209-1]
ENSDARG00000102078	RAB35	3.3335	2.357	7.38116	0.00659107	0.293535	RAB35, member RAS oncogene family [Source:HGNC Symbol;Acc:HGNC:9774]
ENSDARG00000070083	atp5b	0.644047	10.7106	7.35972	0.00667011	0.29542	ATP synthase, H+ transporting, mitochondrial F1 complex, beta polypeptide [Source:ZFIN;Acc:ZDB-GENE-030131-124]
ENSDARG00000101413	dusp7	1.23686	4.34497	7.35816	0.00667592	0.29542	dual specificity phosphatase 7 [Source:ZFIN;Acc:ZDB-GENE-030131-5457]
ENSDARG00000091974	si:ch211-262n1.5	1.05477	4.7966	7.34516	0.00672437	0.295681	si:ch211-262n1.5 [Source:ZFIN;Acc:ZDB-GENE-091204-377]
ENSDARG00000098615	si:dkey-146m20.1	-6.62876	0.66493	7.34624	0.00672031	0.295681	si:dkey-146m20.1 [Source:ZFIN;Acc:ZDB-GENE-041210-341]
ENSDARG00000015985	abcc9	0.77548	6.54672	7.33922	0.0067466	0.295723	ATP-binding cassette, sub-family C (CFTR/MRP), member 9 [Source:ZFIN;Acc:ZDB-GENE-050517-23]
ENSDARG00000015681	gsk3ab	1.75033	3.55192	7.3145	0.00684004	0.297007	glycogen synthase kinase 3 alpha b [Source:ZFIN;Acc:ZDB-GENE-990714-3]
ENSDARG00000070553	rnmt	2.5293	2.75176	7.3212	0.00681458	0.297007	RNA (guanine-7-) methyltransferase [Source:ZFIN;Acc:ZDB-GENE-041008-25]
ENSDARG00000101627	ssr1	2.49522	2.73831	7.31902	0.00682286	0.297007	signal sequence receptor, alpha [Source:ZFIN;Acc:ZDB-GENE-030826-28]
ENSDARG00000083760	SCARNA6	5.75982	0.751343	7.30169	0.00688897	0.2982	Small Cajal body specific RNA 6 [Source:RFAM;Acc:RF00478]
ENSDARG00000018742	psme4b	0.783864	6.48607	7.29133	0.0069288	0.298993	proteasome activator subunit 4b [Source:ZFIN;Acc:ZDB-GENE-100316-4]
ENSDARG00000071009	kif20ba	-2.40506	2.8355	7.28292	0.00696134	0.299467	kinesin family member 20Ba [Source:ZFIN;Acc:ZDB-GENE-041111-213]
ENSDARG00000071331	ryr3	0.776316	6.42724	7.26046	0.00704892	0.302299	ryanodine receptor 3 [Source:ZFIN;Acc:ZDB-GENE-041001-165]
ENSDARG00000033089	si:dkeyp-8h9.1	6.31824	0.202093	7.23735	0.00714022	0.303541	si:dkeyp-8h9.1 [Source:ZFIN;Acc:ZDB-GENE-091204-211]
ENSDARG00000038731	slc25a36a	1.72404	3.38867	7.23655	0.00714343	0.303541	solute carrier family 25 (pyrimidine nucleotide carrier ), member 36a [Source:ZFIN;Acc:ZDB-GENE-040718-415]
ENSDARG00000060641	prkaa2	1.56303	3.52221	7.23846	0.00713582	0.303541	protein kinase, AMP-activated, alpha 2 catalytic subunit [Source:ZFIN;Acc:ZDB-GENE-081120-5]
ENSDARG00000016360	kpna1	0.963445	5.11375	7.20871	0.00725506	0.307345	karyopherin alpha 1 (importin alpha 5) [Source:ZFIN;Acc:ZDB-GENE-091116-39]
ENSDARG00000042555	dym	5.38991	0.907452	7.1727	0.00740214	0.30827	dymeclin [Source:ZFIN;Acc:ZDB-GENE-091204-348]
ENSDARG00000054186	ncs1b	0.76124	6.55225	7.15475	0.00747657	0.30827	neuronal calcium sensor 1b [Source:ZFIN;Acc:ZDB-GENE-050930-1]
ENSDARG00000061665	hcn2b	0.937032	5.35764	7.16225	0.00744538	0.30827	hyperpolarization activated cyclic nucleotide-gated potassium channel 2b [Source:ZFIN;Acc:ZDB-GENE-030131-8228]
ENSDARG00000063253	hecw2b	0.832955	5.91488	7.18982	0.00733182	0.30827	HECT, C2 and WW domain containing E3 ubiquitin protein ligase 2b [Source:ZFIN;Acc:ZDB-GENE-101001-3]
ENSDARG00000069432	plscr3b	-2.56767	2.49511	7.1688	0.00741825	0.30827	phospholipid scramblase 3b [Source:ZFIN;Acc:ZDB-GENE-040426-2517]
ENSDARG00000075556	luzp1	-1.44177	3.70577	7.17497	0.00739276	0.30827	leucine zipper protein 1 [Source:ZFIN;Acc:ZDB-GENE-060810-90]
ENSDARG00000088889	si:dkey-108k21.14	6.31461	0.00626316	7.15712	0.0074667	0.30827	si:dkey-108k21.14 [Source:ZFIN;Acc:ZDB-GENE-131121-10]
ENSDARG00000090277	BX248410.3	4.60495	1.04114	7.15926	0.00745781	0.30827
ENSDARG00000104732	mlycd	1.22754	4.60371	7.19242	0.00732122	0.30827	malonyl-CoA decarboxylase [Source:ZFIN;Acc:ZDB-GENE-070410-120]
ENSDARG00000037421	egr1	0.819318	6.06557	7.14307	0.00752542	0.308528	early growth response 1 [Source:ZFIN;Acc:ZDB-GENE-980526-320]
ENSDARG00000079372	si:ch211-264f5.6	-6.52386	0.622347	7.13735	0.00754944	0.308528	si:ch211-264f5.6 [Source:ZFIN;Acc:ZDB-GENE-081104-208]
ENSDARG00000089016	mapkapk3	-0.776923	6.50897	7.14019	0.0075375	0.308528	mitogen-activated protein kinase-activated protein kinase 3 [Source:ZFIN;Acc:ZDB-GENE-061215-124]
ENSDARG00000104683	BX640408.1	-3.5781	1.57459	7.12877	0.00758569	0.3091
ENSDARG00000000796	nr4a1	0.696669	7.76442	7.12116	0.00761795	0.309348	nuclear receptor subfamily 4, group A, member 1 [Source:ZFIN;Acc:ZDB-GENE-040704-11]
ENSDARG00000007807	cyth3a	-3.73719	1.77257	7.09992	0.00770872	0.309348	cytohesin 3a [Source:ZFIN;Acc:ZDB-GENE-120612-1]
ENSDARG00000026875	fam57ba	2.97182	2.0389	7.06027	0.0078812	0.309348	family with sequence similarity 57, member Ba [Source:ZFIN;Acc:ZDB-GENE-030131-2046]
ENSDARG00000031100	ivns1abpa	0.705024	7.68798	7.07577	0.00781334	0.309348	influenza virus NS1A binding protein a [Source:ZFIN;Acc:ZDB-GENE-031222-2]
ENSDARG00000061255	dusp3a	-5.94021	0.575502	7.07322	0.00782443	0.309348	dual specificity phosphatase 3a [Source:ZFIN;Acc:ZDB-GENE-111207-3]
ENSDARG00000061603	sorbs2b	0.75339	6.65125	7.06047	0.00788035	0.309348	sorbin and SH3 domain containing 2b [Source:ZFIN;Acc:ZDB-GENE-070308-3]
ENSDARG00000079783	isg20	-1.15286	4.47566	7.08729	0.00776324	0.309348	interferon stimulated exonuclease gene [Source:ZFIN;Acc:ZDB-GENE-100422-17]
ENSDARG00000087373	dnah5	-6.44441	0.115694	7.10833	0.00767267	0.309348	dynein, axonemal, heavy chain 5 [Source:ZFIN;Acc:ZDB-GENE-110411-177]
ENSDARG00000088030	rpl35a	-0.708925	7.35506	7.06713	0.00785111	0.309348	ribosomal protein L35a [Source:ZFIN;Acc:ZDB-GENE-040718-190]
ENSDARG00000089009	frmpd1b	4.18906	1.69516	7.07724	0.00780691	0.309348	FERM and PDZ domain containing 1b [Source:ZFIN;Acc:ZDB-GENE-140328-1]
ENSDARG00000095998	si:ch211-178j18.3	-6.09349	-0.149704	7.07304	0.00782523	0.309348	si:ch211-178j18.3 [Source:ZFIN;Acc:ZDB-GENE-110914-146]
ENSDARG00000098986	BX548067.1	-6.50426	0.619715	7.09257	0.00774043	0.309348
ENSDARG00000099153	si:dkey-48g21.6	6.38259	0.149426	7.06921	0.007842	0.309348	si:dkey-48g21.6 [Source:ZFIN;Acc:ZDB-GENE-141212-309]
ENSDARG00000001817	CABZ01112877.1	6.19802	-0.28202	7.04327	0.00795638	0.31085	spindlin family member 4 [Source:HGNC Symbol;Acc:HGNC:27040]
ENSDARG00000057322	tmem47	-0.85752	5.67772	7.04151	0.00796419	0.31085	transmembrane protein 47 [Source:ZFIN;Acc:ZDB-GENE-040426-2644]
ENSDARG00000095590	spp2	6.22412	-0.0960028	7.03535	0.00799162	0.311046	secreted phosphoprotein 2 [Source:ZFIN;Acc:ZDB-GENE-090313-223]
ENSDARG00000019081	DHDH	3.9684	1.73765	7.02538	0.00803623	0.311909	dihydrodiol dehydrogenase [Source:HGNC Symbol;Acc:HGNC:17887]
ENSDARG00000003854	acsl1b	0.646751	9.58374	7.00611	0.00812319	0.312664	acyl-CoA synthetase long-chain family member 1b [Source:ZFIN;Acc:ZDB-GENE-040801-88]
ENSDARG00000010946	cbsb	5.86583	0.331868	7.0147	0.0080843	0.312664	cystathionine-beta-synthase b [Source:ZFIN;Acc:ZDB-GENE-021030-3]
ENSDARG00000053217	cox7a2a	4.61504	1.20744	7.00781	0.00811548	0.312664	cytochrome c oxidase subunit VIIa polypeptide 2a (liver) [Source:ZFIN;Acc:ZDB-GENE-050522-153]
ENSDARG00000054451	loxl1	-4.87571	1.24547	6.95648	0.00835162	0.320568	lysyl oxidase-like 1 [Source:ZFIN;Acc:ZDB-GENE-060503-693]
ENSDARG00000010244	rpl22l1	-1.01629	4.81929	6.94627	0.00839942	0.320632	ribosomal protein L22-like 1 [Source:ZFIN;Acc:ZDB-GENE-060804-3]
ENSDARG00000030945	si:ch211-259g3.4	1.88285	3.21292	6.95011	0.00838142	0.320632	si:ch211-259g3.4 [Source:ZFIN;Acc:ZDB-GENE-030131-8118]
ENSDARG00000075301	gsdf	4.64613	1.43571	6.94076	0.00842531	0.320739	gonadal somatic cell derived factor [Source:ZFIN;Acc:ZDB-GENE-101029-3]
ENSDARG00000004291	hecw1b	6.24751	-0.108727	6.89635	0.00863717	0.325403	HECT, C2 and WW domain containing E3 ubiquitin protein ligase 1b [Source:ZFIN;Acc:ZDB-GENE-060503-2]
ENSDARG00000045695	myca	5.41526	1.2352	6.89089	0.00866361	0.325403	v-myc avian myelocytomatosis viral oncogene homolog a [Source:ZFIN;Acc:ZDB-GENE-990415-162]
ENSDARG00000046079	cacng6b	4.94585	1.25844	6.89062	0.00866492	0.325403	calcium channel, voltage-dependent, gamma subunit 6b [Source:ZFIN;Acc:ZDB-GENE-100922-272]
ENSDARG00000061994	acacb	0.707903	7.29776	6.9045	0.00859792	0.325403	acetyl-CoA carboxylase beta [Source:ZFIN;Acc:ZDB-GENE-060526-132]
ENSDARG00000063361	si:ch211-1e14.1	0.994222	4.99187	6.90015	0.00861883	0.325403	si:ch211-1e14.1 [Source:ZFIN;Acc:ZDB-GENE-050420-149]
ENSDARG00000025949	irak1	5.40572	0.617598	6.87507	0.00874065	0.326482	interleukin-1 receptor-associated kinase 1 [Source:ZFIN;Acc:ZDB-GENE-071116-5]
ENSDARG00000095717	si:dkey-172k15.6	4.61329	1.18842	6.87738	0.00872932	0.326482	si:dkey-172k15.6 [Source:ZFIN;Acc:ZDB-GENE-121214-9]
ENSDARG00000095280	si:dkey-222e15.4	-5.16606	1.52999	6.8696	0.0087674	0.326603	si:dkey-222e15.4 [Source:ZFIN;Acc:ZDB-GENE-100921-30]
ENSDARG00000079823	mrps36	1.22683	4.07315	6.86374	0.00879622	0.326801	mitochondrial ribosomal protein S36 [Source:ZFIN;Acc:ZDB-GENE-081104-343]
ENSDARG00000002663	optn	-0.806644	5.86227	6.85185	0.00885496	0.327233	optineurin [Source:ZFIN;Acc:ZDB-GENE-030131-8103]
ENSDARG00000070536	creb5b	-5.12808	1.19651	6.85271	0.0088507	0.327233	cAMP responsive element binding protein 5b [Source:ZFIN;Acc:ZDB-GENE-091020-6]
ENSDARG00000021564	VDAC3	0.812384	5.87294	6.83498	0.00893897	0.328302	voltage dependent anion channel 3 [Source:HGNC Symbol;Acc:HGNC:12674]
ENSDARG00000035682	ltbp3	-0.803593	5.99167	6.82712	0.0089784	0.328302	latent transforming growth factor beta binding protein 3 [Source:ZFIN;Acc:ZDB-GENE-060526-130]
ENSDARG00000081059	5S_rRNA	-6.36238	0.574656	6.83522	0.00893775	0.328302	5S ribosomal RNA [Source:RFAM;Acc:RF00001]
ENSDARG00000092467	si:ch73-46j18.5	0.792887	5.95453	6.82832	0.00897234	0.328302	si:ch73-46j18.5 [Source:ZFIN;Acc:ZDB-GENE-030131-7892]
ENSDARG00000014427	mxe	4.44917	1.11655	6.79358	0.00914864	0.332238	myxovirus (influenza virus) resistance E [Source:ZFIN;Acc:ZDB-GENE-030131-9609]
ENSDARG00000094844	si:ch211-260b17.2	6.36816	0.0215378	6.7918	0.00915777	0.332238	si:ch211-260b17.2 [Source:ZFIN;Acc:ZDB-GENE-070912-253]
ENSDARG00000098733	PXDN	-4.46052	1.082	6.79296	0.00915181	0.332238	peroxidasin [Source:HGNC Symbol;Acc:HGNC:14966]
ENSDARG00000008239	mocs3	-6.2729	0.635899	6.77589	0.00923975	0.334099	molybdenum cofactor synthesis 3 [Source:ZFIN;Acc:ZDB-GENE-040426-782]
ENSDARG00000039996	xkr8.3	3.59479	2.27717	6.77253	0.00925715	0.334099	XK, Kell blood group complex subunit-related family, member 8, tandem duplicate 3 [Source:ZFIN;Acc:ZDB-GENE-041010-107]
ENSDARG00000007996	pou2f1b	6.043	-0.415009	6.72951	0.00948308	0.335286	POU class 2 homeobox 1b [Source:ZFIN;Acc:ZDB-GENE-030131-2422]
ENSDARG00000015902	stat6	-1.1776	4.19804	6.73557	0.00945092	0.335286	signal transducer and activator of transcription 6, interleukin-4 induced [Source:ZFIN;Acc:ZDB-GENE-030131-9359]
ENSDARG00000035808	clcn4	3.60932	1.53655	6.76055	0.00931949	0.335286	chloride channel, voltage-sensitive 4 [Source:ZFIN;Acc:ZDB-GENE-061013-353]
ENSDARG00000076780	acadsb	1.00113	5.20637	6.74419	0.00940535	0.335286	acyl-CoA dehydrogenase, short/branched chain [Source:ZFIN;Acc:ZDB-GENE-070410-109]
ENSDARG00000078947	sdccag8	6.34294	-0.00827475	6.74932	0.00937834	0.335286	serologically defined colon cancer antigen 8 [Source:ZFIN;Acc:ZDB-GENE-090313-318]
ENSDARG00000098176	si:rp71-1h20.5	3.58292	2.04629	6.73009	0.00947996	0.335286	si:rp71-1h20.5 [Source:ZFIN;Acc:ZDB-GENE-030131-7869]
ENSDARG00000102533	MAP7D1	5.2679	1.62303	6.73574	0.00945	0.335286
ENSDARG00000103187	syce2	3.41648	1.9236	6.73081	0.00947617	0.335286	synaptonemal complex central element protein 2 [Source:ZFIN;Acc:ZDB-GENE-050512-1]
ENSDARG00000043627	TBC1D9B	5.182	1.05329	6.71781	0.00954548	0.335783
ENSDARG00000079827	srbd1	-6.3063	0.571856	6.72204	0.00952284	0.335783	S1 RNA binding domain 1 [Source:ZFIN;Acc:ZDB-GENE-081107-19]
ENSDARG00000043608	eif4ebp1	0.757334	6.32551	6.69771	0.00965368	0.338732	eukaryotic translation initiation factor 4E binding protein 1 [Source:ZFIN;Acc:ZDB-GENE-030131-2332]
ENSDARG00000030237	pgrmc2	1.1525	4.20817	6.67847	0.00975843	0.340403	progesterone receptor membrane component 2 [Source:ZFIN;Acc:ZDB-GENE-040426-2102]
ENSDARG00000059939	dab1a	-4.90125	1.26881	6.67548	0.00977481	0.340403	Dab, reelin signal transducer, homolog 1a (Drosophila) [Source:ZFIN;Acc:ZDB-GENE-060528-1]
ENSDARG00000078504	si:ch73-60h1.1	-5.82992	1.19014	6.67842	0.0097587	0.340403	si:ch73-60h1.1 [Source:ZFIN;Acc:ZDB-GENE-140106-152]
ENSDARG00000053113	ly75	0.894846	5.35741	6.65143	0.00990761	0.340758	lymphocyte antigen 75 [Source:ZFIN;Acc:ZDB-GENE-050309-166]
ENSDARG00000068030	APOLD1	2.84447	2.80072	6.66649	0.00982424	0.340758
ENSDARG00000078056	RNF208	-6.19281	-0.0109021	6.65829	0.00986957	0.340758	ring finger protein 208 [Source:HGNC Symbol;Acc:HGNC:25420]
ENSDARG00000101441	lima1a	-4.54944	1.64726	6.65797	0.00987136	0.340758	LIM domain and actin binding 1a [Source:ZFIN;Acc:ZDB-GENE-001120-1]
ENSDARG00000103364	cs	0.642658	8.68085	6.65183	0.0099054	0.340758	citrate synthase [Source:ZFIN;Acc:ZDB-GENE-030131-1058]
ENSDARG00000021113	ptmaa	-0.813445	5.83307	6.64357	0.00995145	0.340938	prothymosin, alpha a [Source:ZFIN;Acc:ZDB-GENE-030131-7647]
ENSDARG00000045612	lrrc10	0.735915	6.53825	6.6374	0.00998595	0.340938	leucine rich repeat containing 10 [Source:ZFIN;Acc:ZDB-GENE-071119-6]
ENSDARG00000074933	polg2	6.19201	0.0587772	6.63731	0.00998647	0.340938	polymerase (DNA directed), gamma 2, accessory subunit [Source:ZFIN;Acc:ZDB-GENE-060810-116]
ENSDARG00000035161	pkdcca	1.17173	4.23194	6.62353	0.010064	0.342744	protein kinase domain containing, cytoplasmic a [Source:ZFIN;Acc:ZDB-GENE-081107-30]
ENSDARG00000014003	stard8	1.06526	4.48001	6.60821	0.0101509	0.344859	StAR-related lipid transfer (START) domain containing 8 [Source:ZFIN;Acc:ZDB-GENE-030131-9447]
ENSDARG00000014230	dlst	0.646253	8.41375	6.56654	0.0103914	0.34895	dihydrolipoamide S-succinyltransferase [Source:ZFIN;Acc:ZDB-GENE-030326-1]
ENSDARG00000022309	dspa	-0.763336	6.2631	6.57677	0.0103318	0.34895	desmoplakin a [Source:ZFIN;Acc:ZDB-GENE-030131-2743]
ENSDARG00000058603	jph1a	0.677043	7.61252	6.56846	0.0103802	0.34895	junctophilin 1a [Source:ZFIN;Acc:ZDB-GENE-040724-233]
ENSDARG00000092337	gas5	-1.89731	3.05734	6.56559	0.0103969	0.34895	growth arrest-specific 5 [Source:ZFIN;Acc:ZDB-GENE-081104-166]
ENSDARG00000097996	usp2a	3.2452	2.13275	6.57437	0.0103458	0.34895
ENSDARG00000075034	raver2	-1.37325	3.73699	6.55673	0.0104488	0.349846	ribonucleoprotein, PTB-binding 2 [Source:ZFIN;Acc:ZDB-GENE-090713-1]
ENSDARG00000029415	mtx2	1.96573	2.88311	6.54605	0.0105117	0.350265	metaxin 2 [Source:ZFIN;Acc:ZDB-GENE-021210-2]
ENSDARG00000099724	relt	5.3642	0.623726	6.54738	0.0105039	0.350265	RELT tumor necrosis factor receptor [Source:ZFIN;Acc:ZDB-GENE-040426-2361]
ENSDARG00000002216	tbx3a	5.93574	-0.474058	6.52577	0.0106323	0.353239	T-box 3a [Source:ZFIN;Acc:ZDB-GENE-070209-80]
ENSDARG00000103892	INHBB	-6.00962	0.252732	6.5225	0.0106518	0.353239	inhibin beta B subunit [Source:HGNC Symbol;Acc:HGNC:6067]
ENSDARG00000028336	dhdhl	2.76856	2.34514	6.51381	0.010704	0.354124	dihydrodiol dehydrogenase (dimeric), like [Source:ZFIN;Acc:ZDB-GENE-040426-2180]
ENSDARG00000038248	ggact.2	4.88075	1.07939	6.5034	0.0107669	0.354174	gamma-glutamylamine cyclotransferase, tandem duplicate 2 [Source:ZFIN;Acc:ZDB-GENE-040912-8]
ENSDARG00000056328	rhot2	4.54831	1.41626	6.50668	0.010747	0.354174	ras homolog family member T2 [Source:ZFIN;Acc:ZDB-GENE-051120-96]
ENSDARG00000056885	per1a	-6.07781	0.172836	6.48834	0.0108585	0.354174	period circadian clock 1a [Source:ZFIN;Acc:ZDB-GENE-011220-1]
ENSDARG00000062909	furina	1.1436	4.32638	6.49648	0.0108088	0.354174	furin (paired basic amino acid cleaving enzyme) a [Source:ZFIN;Acc:ZDB-GENE-040901-1]
ENSDARG00000077004	aldh1l1	1.16765	4.25638	6.49951	0.0107904	0.354174	aldehyde dehydrogenase 1 family, member L1 [Source:ZFIN;Acc:ZDB-GENE-100519-4]
ENSDARG00000102308	ttc39c	-4.88695	1.04472	6.48979	0.0108496	0.354174	tetratricopeptide repeat domain 39C [Source:ZFIN;Acc:ZDB-GENE-050522-194]
ENSDARG00000060753	pear1	-2.81566	2.01524	6.47454	0.0109431	0.355266	platelet endothelial aggregation receptor 1 [Source:ZFIN;Acc:ZDB-GENE-091230-1]
ENSDARG00000091043	pcdh2ab6	5.9391	-0.465729	6.47475	0.0109418	0.355266	protocadherin 2 alpha b 6 [Source:ZFIN;Acc:ZDB-GENE-041118-5]
ENSDARG00000014506	tmem126a	0.965915	4.89996	6.46928	0.0109755	0.355489	transmembrane protein 126A [Source:ZFIN;Acc:ZDB-GENE-040426-1770]
ENSDARG00000001929	pink1	0.986323	5.03914	6.46465	0.0110041	0.355587	PTEN induced putative kinase 1 [Source:ZFIN;Acc:ZDB-GENE-041212-53]
ENSDARG00000071018	ptena	1.01977	4.68583	6.44929	0.0110996	0.357841	phosphatase and tensin homolog A [Source:ZFIN;Acc:ZDB-GENE-030131-3776]
ENSDARG00000006062	akap1b	0.768944	6.16008	6.43477	0.0111908	0.358311	A kinase (PRKA) anchor protein 1b [Source:ZFIN;Acc:ZDB-GENE-030131-6844]
ENSDARG00000007804	gas6	1.9632	3.24302	6.43055	0.0112174	0.358311	growth arrest-specific 6 [Source:ZFIN;Acc:ZDB-GENE-030131-7773]
ENSDARG00000036102	ctdsp2	-1.06831	4.49785	6.43695	0.011177	0.358311	CTD (carboxy-terminal domain, RNA polymerase II, polypeptide A) small phosphatase 2 [Source:ZFIN;Acc:ZDB-GENE-030131-184]
ENSDARG00000096730	si:ch211-245h14.4	-3.79307	1.37951	6.43451	0.0111924	0.358311	si:ch211-245h14.4 [Source:ZFIN;Acc:ZDB-GENE-130531-33]
ENSDARG00000105075	BX324216.4	-6.22841	0.464678	6.42454	0.0112554	0.358702
ENSDARG00000010442	rnf11a	-0.954051	4.87224	6.4158	0.0113109	0.359216	ring finger protein 11a [Source:ZFIN;Acc:ZDB-GENE-040426-1277]
ENSDARG00000025220	sppl3	4.43997	1.04757	6.41042	0.0113452	0.359216	signal peptide peptidase 3 [Source:ZFIN;Acc:ZDB-GENE-050913-71]
ENSDARG00000071691	uqcrc2b	0.640726	8.15531	6.40982	0.0113491	0.359216	ubiquinol-cytochrome c reductase core protein IIb [Source:ZFIN;Acc:ZDB-GENE-030131-1269]
ENSDARG00000027355	slc25a4	0.992528	4.74511	6.4015	0.0114024	0.360082	solute carrier family 25 (mitochondrial carrier; adenine nucleotide translocator), member 4 [Source:ZFIN;Acc:ZDB-GENE-030131-5275]
ENSDARG00000070272	casp8l2	5.06268	1.34042	6.38761	0.011492	0.362089	caspase 8, apoptosis-related cysteine peptidase, like 2 [Source:ZFIN;Acc:ZDB-GENE-070608-2]
ENSDARG00000074518	tmem17	6.05262	-0.109982	6.37303	0.0115868	0.363428	transmembrane protein 17 [Source:ZFIN;Acc:ZDB-GENE-070615-15]
ENSDARG00000078567	lonrf1l	0.736809	6.55177	6.37539	0.0115714	0.363428	LON peptidase N-terminal domain and ring finger 1, like [Source:ZFIN;Acc:ZDB-GENE-081104-397]
ENSDARG00000013333	ndufa10	0.768205	5.91152	6.33252	0.0118544	0.365558	NADH dehydrogenase (ubiquinone) 1 alpha subcomplex, 10 [Source:ZFIN;Acc:ZDB-GENE-030131-670]
ENSDARG00000027353	zmym2	2.06225	2.94171	6.3334	0.0118485	0.365558	zinc finger, MYM-type 2 [Source:ZFIN;Acc:ZDB-GENE-030131-2408]
ENSDARG00000027930	naprt	4.54614	1.54278	6.35363	0.0117141	0.365558	nicotinate phosphoribosyltransferase [Source:ZFIN;Acc:ZDB-GENE-040426-1897]
ENSDARG00000036175	pcdh1b	-5.97033	0.0698946	6.34528	0.0117694	0.365558	protocadherin 1b [Source:ZFIN;Acc:ZDB-GENE-091015-2]
ENSDARG00000052094	notch1b	-0.901071	5.15295	6.33121	0.0118631	0.365558	notch 1b [Source:ZFIN;Acc:ZDB-GENE-990415-183]
ENSDARG00000068242	cngb1a	2.19559	2.78494	6.33376	0.0118461	0.365558	cyclic nucleotide gated channel beta 1a [Source:ZFIN;Acc:ZDB-GENE-050419-164]
ENSDARG00000097671	si:ch211-229n1.6	5.45099	0.969861	6.35119	0.0117303	0.365558	si:ch211-229n1.6 [Source:ZFIN;Acc:ZDB-GENE-131120-164]
ENSDARG00000104214	si:ch211-67o16.3	-6.18054	0.464843	6.3309	0.0118652	0.365558	si:ch211-67o16.3 [Source:ZFIN;Acc:ZDB-GENE-141216-24]
ENSDARG00000027658	irf10	6.11308	-0.16025	6.32055	0.0119347	0.366075	interferon regulatory factor 10 [Source:ZFIN;Acc:ZDB-GENE-040426-2084]
ENSDARG00000062687	kcnh7	6.15479	-0.0910868	6.32098	0.0119317	0.366075	potassium channel, voltage gated eag related subfamily H, member 7 [Source:ZFIN;Acc:ZDB-GENE-120214-39]
ENSDARG00000055585	c1galt1a	5.50742	1.0495	6.30372	0.0120485	0.368752	core 1 synthase, glycoprotein-N-acetylgalactosamine 3-beta-galactosyltransferase, 1a [Source:ZFIN;Acc:ZDB-GENE-061013-303]
ENSDARG00000071877	dhrs7cb	0.735451	6.28763	6.29087	0.0121362	0.37062	dehydrogenase/reductase (SDR family) member 7Cb [Source:ZFIN;Acc:ZDB-GENE-050522-226]
ENSDARG00000052139	notch3	-4.77904	1.24927	6.26961	0.0122826	0.372519	notch 3 [Source:ZFIN;Acc:ZDB-GENE-000329-5]
ENSDARG00000068415	ptgesl	0.957855	4.81336	6.26764	0.0122963	0.372519	prostaglandin E synthase 2-like [Source:ZFIN;Acc:ZDB-GENE-040426-1063]
ENSDARG00000100287	SLA	2.77656	2.64696	6.2663	0.0123056	0.372519	Src-like-adaptor [Source:HGNC Symbol;Acc:HGNC:10902]
ENSDARG00000104519	KDELR3	-4.03453	1.38807	6.26817	0.0122926	0.372519	KDEL endoplasmic reticulum protein retention receptor 3 [Source:HGNC Symbol;Acc:HGNC:6306]
ENSDARG00000061796	rasgrp4	-4.63759	1.65704	6.26027	0.0123475	0.372976	RAS guanyl releasing protein 4 [Source:ZFIN;Acc:ZDB-GENE-050419-110]
ENSDARG00000077463	LEPROT	5.90662	-0.0048216	6.24814	0.0124324	0.374724	leptin receptor overlapping transcript [Source:HGNC Symbol;Acc:HGNC:29477]
ENSDARG00000006869	stx17	5.28176	0.653505	6.21211	0.0126879	0.375185	syntaxin 17 [Source:ZFIN;Acc:ZDB-GENE-041114-164]
ENSDARG00000016651	znf106a	0.625845	8.46115	6.19323	0.012824	0.375185	zinc finger protein 106a [Source:ZFIN;Acc:ZDB-GENE-040718-21]
ENSDARG00000018303	etv4	-5.70573	0.663119	6.20283	0.0127546	0.375185	ets variant 4 [Source:ZFIN;Acc:ZDB-GENE-990415-71]
ENSDARG00000030781	acads	0.732384	6.32218	6.23461	0.0125277	0.375185	acyl-CoA dehydrogenase, C-2 to C-3 short chain [Source:ZFIN;Acc:ZDB-GENE-040808-64]
ENSDARG00000032161	srgap2	-3.87639	1.35246	6.18611	0.0128757	0.375185	SLIT-ROBO Rho GTPase activating protein 2 [Source:ZFIN;Acc:ZDB-GENE-060915-2]
ENSDARG00000036863	MYO1D	-1.39225	3.88037	6.21798	0.0126459	0.375185	myosin ID [Source:HGNC Symbol;Acc:HGNC:7598]
ENSDARG00000046143	prkab1b	-0.951054	4.77496	6.1937	0.0128206	0.375185	protein kinase, AMP-activated, beta 1 non-catalytic subunit, b [Source:ZFIN;Acc:ZDB-GENE-030131-7172]
ENSDARG00000057767	nudt4a	0.851525	5.34899	6.18556	0.0128797	0.375185	nudix (nucleoside diphosphate linked moiety X)-type motif 4a [Source:ZFIN;Acc:ZDB-GENE-031010-33]
ENSDARG00000058345	si:dkey-5i3.5	4.55037	1.19576	6.232	0.0125462	0.375185	si:dkey-5i3.5 [Source:ZFIN;Acc:ZDB-GENE-070424-162]
ENSDARG00000058390	acot9.2	4.90648	0.971327	6.20815	0.0127164	0.375185	acyl-CoA thioesterase 9, tandem duplicate 2 [Source:ZFIN;Acc:ZDB-GENE-051113-136]
ENSDARG00000059035	porb	1.51199	3.59918	6.22243	0.0126142	0.375185	P450 (cytochrome) oxidoreductase b [Source:ZFIN;Acc:ZDB-GENE-030131-5767]
ENSDARG00000068820	h2afva	3.75717	1.86257	6.18917	0.0128535	0.375185	H2A histone family, member Va [Source:ZFIN;Acc:ZDB-GENE-020717-1]
ENSDARG00000087732	Metazoa_SRP	0.68733	6.88085	6.20229	0.0127585	0.375185	Metazoan signal recognition particle RNA [Source:RFAM;Acc:RF00017]
ENSDARG00000088507	znf982	3.6504	1.74557	6.23847	0.0125004	0.375185	zinc finger protein 982 [Source:ZFIN;Acc:ZDB-GENE-131120-1]
ENSDARG00000090568	MRPL52	1.79841	3.21801	6.20332	0.0127511	0.375185	mitochondrial ribosomal protein L52 [Source:HGNC Symbol;Acc:HGNC:16655]
ENSDARG00000103517	CR759810.1	-0.916927	5.14234	6.22849	0.0125711	0.375185
ENSDARG00000018913	hmbox1b	5.16824	0.86124	6.17908	0.012927	0.375774	homeobox containing 1 b [Source:ZFIN;Acc:ZDB-GENE-090908-4]
ENSDARG00000037930	rnf113a	3.10818	1.91119	6.17446	0.0129607	0.375969	ring finger protein 113A [Source:ZFIN;Acc:ZDB-GENE-040825-1]
ENSDARG00000006607	gpr27	5.73597	-0.622356	6.16193	0.0130529	0.376286	G protein-coupled receptor 27 [Source:ZFIN;Acc:ZDB-GENE-071022-3]
ENSDARG00000054076	tatdn3	-5.94269	-0.0586976	6.16412	0.0130367	0.376286	TatD DNase domain containing 3 [Source:ZFIN;Acc:ZDB-GENE-050522-192]
ENSDARG00000099236	2010-09-01	-0.795068	5.71798	6.16345	0.0130417	0.376286	septin 10 [Source:ZFIN;Acc:ZDB-GENE-050417-3]
ENSDARG00000016649	akr7a3	1.05703	4.39469	6.15427	0.0131095	0.377136	aldo-keto reductase family 7, member A3 (aflatoxin aldehyde reductase) [Source:ZFIN;Acc:ZDB-GENE-040718-62]
ENSDARG00000030106	stmn4	-4.55692	1.48722	6.13486	0.0132542	0.378945	stathmin-like 4 [Source:ZFIN;Acc:ZDB-GENE-040426-2732]
ENSDARG00000100815	srsf3a	2.09019	2.78037	6.13563	0.0132485	0.378945	serine/arginine-rich splicing factor 3a [Source:ZFIN;Acc:ZDB-GENE-030616-631]
ENSDARG00000102362	slc25a12	0.751537	6.03996	6.13922	0.0132216	0.378945	solute carrier family 25 (aspartate/glutamate carrier), member 12 [Source:ZFIN;Acc:ZDB-GENE-031006-11]
ENSDARG00000004094	acsbg2	-1.27076	4.12275	6.11399	0.0134116	0.380236	acyl-CoA synthetase bubblegum family member 2 [Source:ZFIN;Acc:ZDB-GENE-030131-7099]
ENSDARG00000036383	si:ch73-335m24.5	-2.72839	2.30631	6.11075	0.0134362	0.380236	si:ch73-335m24.5 [Source:ZFIN;Acc:ZDB-GENE-100922-39]
ENSDARG00000076689	gramd1a	-2.24595	2.69652	6.11321	0.0134175	0.380236	GRAM domain containing 1A [Source:ZFIN;Acc:ZDB-GENE-060503-688]
ENSDARG00000089844	SCARB2	5.19291	0.527562	6.12071	0.0133607	0.380236
ENSDARG00000102867	srfb	2.25631	2.50793	6.12096	0.0133588	0.380236	serum response factor b [Source:ZFIN;Acc:ZDB-GENE-040426-1294]
ENSDARG00000026444	apoob	3.99863	1.64439	6.0986	0.0135289	0.380724	apolipoprotein O, b [Source:ZFIN;Acc:ZDB-GENE-041001-40]
ENSDARG00000058105	rpl36a	-0.658575	7.34123	6.09974	0.0135202	0.380724	ribosomal protein L36A [Source:ZFIN;Acc:ZDB-GENE-020423-1]
ENSDARG00000103690	vipas39	5.51795	0.299514	6.09772	0.0135356	0.380724	VPS33B interacting protein, apical-basolateral polarity regulator, spe-39 homolog [Source:ZFIN;Acc:ZDB-GENE-040520-1]
ENSDARG00000058732	scgn	4.81825	1.17096	6.0796	0.0136751	0.383871	secretagogin, EF-hand calcium binding protein [Source:ZFIN;Acc:ZDB-GENE-041010-82]
ENSDARG00000061841	tiparp	0.833715	5.49637	6.06574	0.0137829	0.385182	TCDD-inducible poly(ADP-ribose) polymerase [Source:ZFIN;Acc:ZDB-GENE-031002-47]
ENSDARG00000098431	COMP	0.929737	5.11939	6.05583	0.0138605	0.385182	cartilage oligomeric matrix protein [Source:HGNC Symbol;Acc:HGNC:2227]
ENSDARG00000098670	MAP4K4	0.897066	5.09778	6.05798	0.0138436	0.385182	mitogen-activated protein kinase kinase kinase kinase 4 [Source:HGNC Symbol;Acc:HGNC:6866]
ENSDARG00000099860	pkmb	1.64255	3.36063	6.0661	0.0137801	0.385182	pyruvate kinase, muscle, b [Source:ZFIN;Acc:ZDB-GENE-040801-230]
ENSDARG00000103403	sar1b	0.840407	5.46475	6.06062	0.0138229	0.385182	secretion associated, Ras related GTPase 1B [Source:ZFIN;Acc:ZDB-GENE-040426-1958]
ENSDARG00000086746	si:ch73-209e20.3	0.634155	7.79682	6.05012	0.0139054	0.385659	si:ch73-209e20.3 [Source:ZFIN;Acc:ZDB-GENE-120215-75]
ENSDARG00000053091	DAB2	-1.11373	4.29025	6.04459	0.013949	0.386098	DAB2, clathrin adaptor protein [Source:HGNC Symbol;Acc:HGNC:2662]
ENSDARG00000021389	jag2b	0.919621	5.00169	6.03855	0.0139967	0.38665	jagged 2b [Source:ZFIN;Acc:ZDB-GENE-011128-3]
ENSDARG00000074168	fam208b	-0.866103	5.21419	6.02446	0.0141089	0.388975	family with sequence similarity 208, member B [Source:ZFIN;Acc:ZDB-GENE-041111-225]
ENSDARG00000043403	si:dkey-7o6.3	-3.71712	1.50381	6.01195	0.0142093	0.390194	si:dkey-7o6.3 [Source:ZFIN;Acc:ZDB-GENE-081104-436]
ENSDARG00000043740	efcab11	5.1315	0.970105	6.01352	0.0141967	0.390194	EF-hand calcium binding domain 11 [Source:ZFIN;Acc:ZDB-GENE-050417-348]
ENSDARG00000089342	wu:fc75a09	3.86048	1.6273	5.99092	0.0143797	0.394094	wu:fc75a09 [Source:ZFIN;Acc:ZDB-GENE-030131-4139]
ENSDARG00000015128	rpl27	-0.619085	8.54136	5.97382	0.0145198	0.39482	ribosomal protein L27 [Source:ZFIN;Acc:ZDB-GENE-030131-4343]
ENSDARG00000016934	ttyh2	1.18248	4.10758	5.97526	0.014508	0.39482	tweety family member 2 [Source:ZFIN;Acc:ZDB-GENE-040718-193]
ENSDARG00000077407	C19H18orf21	-0.790376	5.77951	5.98146	0.014457	0.39482	si:dkey-184p18.2 [Source:ZFIN;Acc:ZDB-GENE-060503-55]
ENSDARG00000096753	si:ch211-105d18.6	3.28381	2.14461	5.979	0.0144772	0.39482	si:ch211-105d18.6 [Source:ZFIN;Acc:ZDB-GENE-130531-74]
ENSDARG00000080151	AC024175.2	5.2694	0.525537	5.9589	0.0146431	0.397301
ENSDARG00000100878	P2RY6	5.42712	0.478372	5.95588	0.0146682	0.397301	pyrimidinergic receptor P2Y6 [Source:HGNC Symbol;Acc:HGNC:8543]
ENSDARG00000005159	cyth3b	-1.38381	3.55202	5.92822	0.0149003	0.402018	cytohesin 3b [Source:ZFIN;Acc:ZDB-GENE-130530-529]
ENSDARG00000099888	snn	-4.63548	1.02075	5.92893	0.0148943	0.402018	stannin [Source:ZFIN;Acc:ZDB-GENE-040426-1987]
ENSDARG00000005382	prdm9	5.47283	0.996031	5.87373	0.0153685	0.402394	PR domain containing 9 [Source:ZFIN;Acc:ZDB-GENE-040426-1319]
ENSDARG00000017422	apmap	0.698477	6.49323	5.87698	0.0153401	0.402394	adipocyte plasma membrane associated protein [Source:ZFIN;Acc:ZDB-GENE-020919-1]
ENSDARG00000029524	impdh1b	0.947371	4.79041	5.9216	0.0149564	0.402394	IMP (inosine 5'-monophosphate) dehydrogenase 1b [Source:ZFIN;Acc:ZDB-GENE-030219-206]
ENSDARG00000030687	phka2	0.729364	6.22	5.90663	0.015084	0.402394	phosphorylase kinase, alpha 2 (liver) [Source:ZFIN;Acc:ZDB-GENE-130422-1]
ENSDARG00000034178	cpsf1	1.45866	3.53785	5.87365	0.0153692	0.402394	cleavage and polyadenylation specific factor 1 [Source:ZFIN;Acc:ZDB-GENE-040709-2]
ENSDARG00000037476	sorbs3	-1.13302	4.54442	5.87076	0.0153944	0.402394	sorbin and SH3 domain containing 3 [Source:ZFIN;Acc:ZDB-GENE-050327-1]
ENSDARG00000038059	grb2b	1.36293	3.57006	5.87126	0.01539	0.402394	growth factor receptor-bound protein 2b [Source:ZFIN;Acc:ZDB-GENE-040426-1975]
ENSDARG00000041895	cad	0.711559	6.42107	5.8661	0.0154352	0.402394	carbamoyl-phosphate synthetase 2, aspartate transcarbamylase, and dihydroorotase [Source:ZFIN;Acc:ZDB-GENE-021030-4]
ENSDARG00000051857	tes	-3.92528	1.68993	5.89662	0.01517	0.402394	testis derived transcript (3 LIM domains) [Source:ZFIN;Acc:ZDB-GENE-040718-59]
ENSDARG00000056133	kitb	1.52528	3.6342	5.88697	0.0152533	0.402394	v-kit Hardy-Zuckerman 4 feline sarcoma viral oncogene homolog b [Source:ZFIN;Acc:ZDB-GENE-050916-2]
ENSDARG00000063313	plbd1	5.42901	0.0610752	5.88976	0.0152292	0.402394	phospholipase B domain containing 1 [Source:ZFIN;Acc:ZDB-GENE-050411-22]
ENSDARG00000079586	gabrb2	-5.85059	-0.305702	5.91595	0.0150044	0.402394	gamma-aminobutyric acid (GABA) A receptor, beta 2 [Source:ZFIN;Acc:ZDB-GENE-030131-8196]
ENSDARG00000090369	zgc:86896	-5.27565	0.727792	5.86969	0.0154038	0.402394	zgc:86896 [Source:ZFIN;Acc:ZDB-GENE-040625-80]
ENSDARG00000092881	si:ch211-223c9.2	0.980858	4.65035	5.86607	0.0154355	0.402394	si:ch211-223c9.2 [Source:ZFIN;Acc:ZDB-GENE-050208-365]
ENSDARG00000094621	si:dkeyp-67e1.8	-5.99572	0.315004	5.87578	0.0153506	0.402394	si:dkeyp-67e1.8 [Source:ZFIN;Acc:ZDB-GENE-061207-89]
ENSDARG00000098110	CABZ01079550.1	-2.60686	2.12152	5.91512	0.0150115	0.402394
ENSDARG00000100492	si:dkey-256e21.1	1.37265	3.81574	5.90575	0.0150915	0.402394	si:dkey-256e21.1 [Source:ZFIN;Acc:ZDB-GENE-070705-424]
ENSDARG00000101926	zgc:101130	4.69404	0.709543	5.90327	0.0151128	0.402394	zgc:101130 [Source:ZFIN;Acc:ZDB-GENE-040801-72]
ENSDARG00000011703	clocka	2.71399	2.64383	5.84479	0.0156232	0.403265	clock circadian regulator a [Source:ZFIN;Acc:ZDB-GENE-990630-14]
ENSDARG00000055009	col4a1	-0.898795	5.00597	5.8457	0.0156151	0.403265	collagen, type IV, alpha 1 [Source:ZFIN;Acc:ZDB-GENE-081105-114]
ENSDARG00000068912	TSC22D1	3.06098	2.1127	5.84678	0.0156056	0.403265	zgc:153012 [Source:ZFIN;Acc:ZDB-GENE-061103-559]
ENSDARG00000071823	adarb2	5.75469	-0.232159	5.84256	0.015643	0.403265	adenosine deaminase, RNA-specific, B2 (non-functional) [Source:ZFIN;Acc:ZDB-GENE-060503-160]
ENSDARG00000101631	ETFA	1.01039	4.53481	5.85371	0.0155443	0.403265	electron transfer flavoprotein alpha subunit [Source:HGNC Symbol;Acc:HGNC:3481]
ENSDARG00000101749	zgc:92161	-6.02918	0.287861	5.84503	0.0156211	0.403265	zgc:92161 [Source:ZFIN;Acc:ZDB-GENE-040912-22]
ENSDARG00000053358	basp1	-5.90728	0.331809	5.83317	0.0157268	0.404674	brain abundant, membrane attached signal protein 1 [Source:ZFIN;Acc:ZDB-GENE-070424-158]
ENSDARG00000031533	ap5m1	-6.06363	0.273634	5.82183	0.0158285	0.40504	adaptor-related protein complex 5, mu 1 subunit [Source:ZFIN;Acc:ZDB-GENE-050522-231]
ENSDARG00000070485	apitd1	-5.80922	-0.321499	5.82386	0.0158102	0.40504	apoptosis-inducing, TAF9-like domain 1 [Source:ZFIN;Acc:ZDB-GENE-080723-52]
ENSDARG00000089790	efna5a	-4.98527	0.760532	5.82421	0.015807	0.40504	ephrin-A5a [Source:ZFIN;Acc:ZDB-GENE-001128-1]
ENSDARG00000040334	mat2aa	0.8505	5.26483	5.81512	0.015889	0.405842	methionine adenosyltransferase II, alpha a [Source:ZFIN;Acc:ZDB-GENE-030131-2049]
ENSDARG00000053404	zgc:56064	0.733041	5.98019	5.80365	0.015993	0.407147
ENSDARG00000054400	si:ch211-198n5.11	3.48769	1.72296	5.80302	0.0159987	0.407147	si:ch211-198n5.11 [Source:ZFIN;Acc:ZDB-GENE-050411-52]
ENSDARG00000039929	ckmt2b	0.635612	7.30465	5.78357	0.0161766	0.410922	creatine kinase, mitochondrial 2b (sarcomeric) [Source:ZFIN;Acc:ZDB-GENE-040426-1654]
ENSDARG00000070094	sytl1	5.60033	-0.565386	5.77626	0.016244	0.411881	synaptotagmin-like 1 [Source:ZFIN;Acc:ZDB-GENE-060503-439]
ENSDARG00000077492	atp8a2	1.02953	4.37951	5.77017	0.0163005	0.41256	ATPase, aminophospholipid transporter, class I, type 8A, member 2 [Source:ZFIN;Acc:ZDB-GENE-100209-2]
ENSDARG00000079945	dfnb59	-5.98361	0.285262	5.76378	0.0163598	0.413309	deafness, autosomal recessive 59 [Source:ZFIN;Acc:ZDB-GENE-110411-133]
ENSDARG00000053062	GJE1	3.17336	1.83159	5.76011	0.0163941	0.413422	gap junction protein epsilon 1 [Source:HGNC Symbol;Acc:HGNC:33251]
ENSDARG00000096083	si:dkey-21h14.8	5.88203	-0.398987	5.75416	0.0164497	0.414073	si:dkey-21h14.8 [Source:ZFIN;Acc:ZDB-GENE-110913-34]
ENSDARG00000018399	rps6kb1a	1.36689	3.58676	5.74797	0.0165077	0.414783	ribosomal protein S6 kinase b, polypeptide 1a [Source:ZFIN;Acc:ZDB-GENE-091113-52]
ENSDARG00000031164	tuba8l2	0.634754	7.31253	5.73807	0.016601	0.414871	tubulin, alpha 8 like 2 [Source:ZFIN;Acc:ZDB-GENE-040426-1646]
ENSDARG00000045929	oaz2a	4.03293	1.37617	5.73383	0.0166412	0.414871	ornithine decarboxylase antizyme 2a [Source:ZFIN;Acc:ZDB-GENE-121005-1]
ENSDARG00000054344	gabpb2b	5.86705	-0.387805	5.73865	0.0165956	0.414871	GA binding protein transcription factor, beta subunit 2b [Source:ZFIN;Acc:ZDB-GENE-050208-136]
ENSDARG00000060004	fzd7a	-5.54535	0.742429	5.73178	0.0166605	0.414871	frizzled class receptor 7a [Source:ZFIN;Acc:ZDB-GENE-990415-223]
ENSDARG00000092077	si:dkey-147f3.4	4.48673	1.25541	5.73315	0.0166476	0.414871	si:dkey-147f3.4 [Source:ZFIN;Acc:ZDB-GENE-061009-29]
ENSDARG00000101380	cryabb	2.8562	1.95257	5.7246	0.0167289	0.415828	crystallin, alpha B, b [Source:ZFIN;Acc:ZDB-GENE-040718-419]
ENSDARG00000011498	si:ch211-212o1.2	0.749523	5.88031	5.71431	0.0168272	0.416781	si:ch211-212o1.2 [Source:ZFIN;Acc:ZDB-GENE-041111-310]
ENSDARG00000096473	mcat	5.00371	1.77271	5.71445	0.0168259	0.416781	malonyl CoA:ACP acyltransferase (mitochondrial) [Source:ZFIN;Acc:ZDB-GENE-041111-231]
ENSDARG00000034423	sncga	5.55759	-0.385327	5.69685	0.0169954	0.418878	synuclein, gamma a [Source:ZFIN;Acc:ZDB-GENE-050417-18]
ENSDARG00000093374	EPB41L2	-3.12842	1.98936	5.69613	0.0170023	0.418878	erythrocyte membrane protein band 4.1 like 2 [Source:HGNC Symbol;Acc:HGNC:3379]
ENSDARG00000096451	si:ch211-196f5.9	5.79689	-0.330532	5.69832	0.0169811	0.418878	si:ch211-196f5.9 [Source:ZFIN;Acc:ZDB-GENE-120709-32]
ENSDARG00000037353	frs2b	2.71278	2.12832	5.67989	0.0171605	0.420621	fibroblast growth factor receptor substrate 2b [Source:ZFIN;Acc:ZDB-GENE-040718-406]
ENSDARG00000074414	sema4ba	-2.49042	2.25946	5.68064	0.0171531	0.420621	sema domain, immunoglobulin domain (Ig), transmembrane domain (TM) and short cytoplasmic domain, (semaphorin) 4Ba [Source:ZFIN;Acc:ZDB-GENE-070705-31]
ENSDARG00000094994	si:dkey-106c17.2	-5.6607	-0.28014	5.67954	0.0171639	0.420621	si:dkey-106c17.2 [Source:ZFIN;Acc:ZDB-GENE-060503-612]
ENSDARG00000059360	srsf3b	1.04605	4.56582	5.67607	0.0171979	0.420712	serine/arginine-rich splicing factor 3b [Source:ZFIN;Acc:ZDB-GENE-071005-2]
ENSDARG00000017474	zgc:110699	-0.923564	4.73986	5.66143	0.017342	0.423491	zgc:110699 [Source:ZFIN;Acc:ZDB-GENE-050522-487]
ENSDARG00000044902	atp2b4	-1.30274	3.75484	5.65598	0.0173959	0.424064	ATPase, Ca++ transporting, plasma membrane 4 [Source:ZFIN;Acc:ZDB-GENE-061027-60]
ENSDARG00000020764	slmapb	-0.878172	5.2073	5.64926	0.0174628	0.424205	sarcolemma associated protein b [Source:ZFIN;Acc:ZDB-GENE-040426-809]
ENSDARG00000023062	cyr61	-0.636741	7.38178	5.65175	0.017438	0.424205	cysteine-rich, angiogenic inducer, 61 [Source:ZFIN;Acc:ZDB-GENE-040426-3]
ENSDARG00000029039	zdhhc23a	3.13659	2.02184	5.63634	0.0175919	0.426597	zinc finger, DHHC-type containing 23a [Source:ZFIN;Acc:ZDB-GENE-060526-38]
ENSDARG00000077297	nbr1	-0.909437	5.00932	5.62679	0.017688	0.427435	neighbor of brca1 gene 1 [Source:ZFIN;Acc:ZDB-GENE-030131-9112]
ENSDARG00000099717	si:rp71-1h20.9	-0.985624	4.59344	5.62749	0.0176809	0.427435	si:rp71-1h20.9 [Source:ZFIN;Acc:ZDB-GENE-131127-386]
ENSDARG00000017338	kidins220b	-0.999153	4.59406	5.61845	0.0177723	0.427735	kinase D-interacting substrate 220b [Source:ZFIN;Acc:ZDB-GENE-030131-7824]
ENSDARG00000059411	impa2	0.849879	5.32597	5.61452	0.0178123	0.427735	inositol(myo)-1(or 4)-monophosphatase 2 [Source:ZFIN;Acc:ZDB-GENE-050522-349]
ENSDARG00000069450	cx41.8	0.755628	5.76148	5.61364	0.0178212	0.427735	connexin 41.8 [Source:ZFIN;Acc:ZDB-GENE-050616-11]
ENSDARG00000093947	si:dkey-27p18.6	-1.40285	3.44902	5.61341	0.0178236	0.427735	si:dkey-27p18.6 [Source:ZFIN;Acc:ZDB-GENE-060531-134]
ENSDARG00000078995	tex11	5.63746	-0.226111	5.60606	0.0178985	0.428364	testis expressed 11 [Source:ZFIN;Acc:ZDB-GENE-140415-1]
ENSDARG00000102266	isg20l2	-5.64948	-0.482334	5.60479	0.0179114	0.428364	interferon stimulated exonuclease gene 20-like 2 [Source:ZFIN;Acc:ZDB-GENE-070928-8]
ENSDARG00000006447	slc19a3a	5.38062	1.00185	5.59372	0.018025	0.428865	solute carrier family 19 (thiamine transporter), member 3a [Source:ZFIN;Acc:ZDB-GENE-110411-41]
ENSDARG00000039657	fank1	2.50099	2.85179	5.5943	0.018019	0.428865	fibronectin type III and ankyrin repeat domains 1 [Source:ZFIN;Acc:ZDB-GENE-130613-3]
ENSDARG00000063167	chkb	0.791132	5.51914	5.59942	0.0179664	0.428865	choline kinase beta [Source:ZFIN;Acc:ZDB-GENE-030131-2928]
ENSDARG00000002215	rtca	0.638959	7.00078	5.58936	0.0180699	0.429095	RNA 3'-terminal phosphate cyclase [Source:ZFIN;Acc:ZDB-GENE-030131-9687]
ENSDARG00000006877	enpp4	5.23028	0.503077	5.58679	0.0180964	0.429095	ectonucleotide pyrophosphatase/phosphodiesterase 4 [Source:ZFIN;Acc:ZDB-GENE-050417-444]
ENSDARG00000090108	DBNDD1	5.72273	-0.285349	5.5801	0.0181656	0.429303
ENSDARG00000094696	si:dkey-201c13.2	5.30073	0.901067	5.57998	0.018167	0.429303	si:dkey-201c13.2 [Source:ZFIN;Acc:ZDB-GENE-060526-243]
ENSDARG00000015780	ankrd46b	2.78049	2.33431	5.5546	0.0184322	0.429725	ankyrin repeat domain 46b [Source:ZFIN;Acc:ZDB-GENE-050114-7]
ENSDARG00000037628	trpt1	1.10956	4.36513	5.55871	0.0183889	0.429725	tRNA phosphotransferase 1 [Source:ZFIN;Acc:ZDB-GENE-050227-16]
ENSDARG00000039801	zgc:153659	0.663234	7.34011	5.56505	0.0183225	0.429725	zgc:153659 [Source:ZFIN;Acc:ZDB-GENE-060825-311]
ENSDARG00000040565	ckmb	4.75709	0.655371	5.56424	0.018331	0.429725	creatine kinase, muscle b [Source:ZFIN;Acc:ZDB-GENE-040426-2128]
ENSDARG00000089159	si:dkeyp-89c11.2	5.73616	-0.391125	5.55781	0.0183984	0.429725	si:dkeyp-89c11.2 [Source:ZFIN;Acc:ZDB-GENE-041210-202]
ENSDARG00000099776	glula	0.814401	5.36405	5.55548	0.0184229	0.429725	glutamate-ammonia ligase (glutamine synthase) a [Source:ZFIN;Acc:ZDB-GENE-030131-688]
ENSDARG00000102441	ctnna1	0.657533	6.87248	5.5591	0.0183848	0.429725	catenin (cadherin-associated protein), alpha 1 [Source:ZFIN;Acc:ZDB-GENE-991207-24]
ENSDARG00000102914	dennd4b	1.74966	3.01066	5.57336	0.0182357	0.429725	DENN/MADD domain containing 4B [Source:ZFIN;Acc:ZDB-GENE-130530-684]
ENSDARG00000045749	ppfibp1a	-4.39215	1.35052	5.53398	0.0186506	0.431148	PTPRF interacting protein, binding protein 1a (liprin beta 1) [Source:ZFIN;Acc:ZDB-GENE-041210-298]
ENSDARG00000055163	epo	0.605194	8.00015	5.52911	0.0187026	0.431148	erythropoietin [Source:ZFIN;Acc:ZDB-GENE-061218-3]
ENSDARG00000055737	ube3a	1.12203	4.01865	5.52548	0.0187415	0.431148	ubiquitin protein ligase E3A [Source:ZFIN;Acc:ZDB-GENE-041114-190]
ENSDARG00000094659	si:dkey-18c8.3	-5.96372	0.186548	5.53716	0.0186168	0.431148	si:dkey-18c8.3 [Source:ZFIN;Acc:ZDB-GENE-040724-78]
ENSDARG00000098036	si:ch211-69l10.4	-5.76501	0.249584	5.52612	0.0187346	0.431148	si:ch211-69l10.4 [Source:ZFIN;Acc:ZDB-GENE-131127-259]
ENSDARG00000098705	BX005294.1	5.25084	0.219488	5.53977	0.018589	0.431148
ENSDARG00000102874	immt	0.660859	6.70184	5.53224	0.0186692	0.431148	inner membrane protein, mitochondrial (mitofilin) [Source:ZFIN;Acc:ZDB-GENE-030131-5417]
ENSDARG00000104855	CU464128.1	5.70056	-0.440044	5.53435	0.0186467	0.431148
ENSDARG00000069497	sumf2	4.49223	1.50789	5.52133	0.0187859	0.431456	sulfatase modifying factor 2 [Source:ZFIN;Acc:ZDB-GENE-041010-55]
ENSDARG00000075121	hbegfa	-0.726138	5.92238	5.51237	0.0188825	0.432958	heparin-binding EGF-like growth factor a [Source:ZFIN;Acc:ZDB-GENE-080204-119]
ENSDARG00000063670	gtf2a1l	4.83874	0.982184	5.50454	0.0189672	0.434183	general transcription factor IIA, 1-like [Source:ZFIN;Acc:ZDB-GENE-060929-28]
ENSDARG00000003146	si:dkey-27m7.4	-2.65052	2.00841	5.5014	0.0190013	0.434247
ENSDARG00000059070	gars	0.975306	4.52825	5.49418	0.0190799	0.434694	glycyl-tRNA synthetase [Source:ZFIN;Acc:ZDB-GENE-030131-9174]
ENSDARG00000099315	nsdhl	5.77348	-0.115033	5.49386	0.0190833	0.434694	NAD(P) dependent steroid dehydrogenase-like [Source:ZFIN;Acc:ZDB-GENE-050417-163]
ENSDARG00000028625	jph2	0.787207	5.51823	5.48652	0.0191636	0.435483	junctophilin 2 [Source:ZFIN;Acc:ZDB-GENE-030131-9848]
ENSDARG00000034826	park7	0.768495	5.74808	5.48497	0.0191807	0.435483	parkinson protein 7 [Source:ZFIN;Acc:ZDB-GENE-041010-5]
ENSDARG00000031317	ppdpfb	0.601734	7.8785	5.48134	0.0192206	0.435502	pancreatic progenitor cell differentiation and proliferation factor b [Source:ZFIN;Acc:ZDB-GENE-030131-8247]
ENSDARG00000059908	CCDC86	-1.17216	3.87777	5.47634	0.0192755	0.435502	coiled-coil domain containing 86 [Source:HGNC Symbol;Acc:HGNC:28359]
ENSDARG00000063068	syne1b	-4.29437	1.1312	5.47742	0.0192637	0.435502	spectrin repeat containing, nuclear envelope 1b [Source:ZFIN;Acc:ZDB-GENE-071218-4]
ENSDARG00000055502	cicb	0.707148	6.00964	5.46918	0.0193547	0.436579	capicua transcriptional repressor b [Source:ZFIN;Acc:ZDB-GENE-030131-1966]
ENSDARG00000011371	zgc:64106	-4.8803	0.799789	5.46624	0.0193873	0.436607	zgc:64106 [Source:ZFIN;Acc:ZDB-GENE-040426-1370]
ENSDARG00000043182	hhla2a.1	1.03956	4.30751	5.45911	0.0194665	0.436975	HERV-H LTR-associating 2a, tandem duplicate 1 [Source:ZFIN;Acc:ZDB-GENE-050327-45]
ENSDARG00000063150	nrxn2b	-5.56118	-0.288189	5.45956	0.0194615	0.436975	neurexin 2b [Source:ZFIN;Acc:ZDB-GENE-070206-7]
ENSDARG00000061764	ahnak	-0.578369	8.90578	5.44121	0.019667	0.440053	AHNAK nucleoprotein [Source:ZFIN;Acc:ZDB-GENE-030131-8719]
ENSDARG00000099688	si:ch73-234i15.5	4.28596	2.07494	5.44294	0.0196476	0.440053	si:ch73-234i15.5 [Source:ZFIN;Acc:ZDB-GENE-141216-160]
ENSDARG00000089055	ube2ka	1.24276	3.91244	5.43216	0.0197693	0.440921	ubiquitin-conjugating enzyme E2Ka (UBC1 homolog, yeast) [Source:ZFIN;Acc:ZDB-GENE-050320-48]
ENSDARG00000098299	MBD1	-4.4776	0.817911	5.4344	0.0197439	0.440921
ENSDARG00000032653	fam60a	2.74975	2.24561	5.42179	0.0198869	0.442835	family with sequence similarity 60, member A [Source:ZFIN;Acc:ZDB-GENE-041210-166]
ENSDARG00000074599	frmd4ba	-1.7967	2.8541	5.39967	0.0201405	0.447764	FERM domain containing 4Ba [Source:ZFIN;Acc:ZDB-GENE-130412-1]
ENSDARG00000013500	abca2	-2.82249	1.77674	5.37323	0.0204481	0.448762	ATP-binding cassette, sub-family A (ABC1), member 2 [Source:ZFIN;Acc:ZDB-GENE-050517-1]
ENSDARG00000028517	hbp1	1.20166	4.20688	5.36814	0.0205078	0.448762	HMG-box transcription factor 1 [Source:ZFIN;Acc:ZDB-GENE-050522-414]
ENSDARG00000033551	fbxw4	3.23682	2.15983	5.38076	0.02036	0.448762	F-box and WD repeat domain containing 4 [Source:ZFIN;Acc:ZDB-GENE-000516-1]
ENSDARG00000037363	st5	-2.46089	2.51771	5.37414	0.0204374	0.448762	suppression of tumorigenicity 5 [Source:ZFIN;Acc:ZDB-GENE-030131-2547]
ENSDARG00000051931	edc3	3.72103	1.6879	5.36844	0.0205044	0.448762	enhancer of mRNA decapping 3 homolog (S. cerevisiae) [Source:ZFIN;Acc:ZDB-GENE-050522-287]
ENSDARG00000069752	ckba	-5.85703	0.826322	5.36809	0.0205084	0.448762	creatine kinase, brain a [Source:ZFIN;Acc:ZDB-GENE-060929-902]
ENSDARG00000088225	STRADB	4.33776	1.40494	5.39134	0.0202369	0.448762	STE20-related kinase adaptor beta [Source:HGNC Symbol;Acc:HGNC:13205]
ENSDARG00000091905	si:dkey-108k21.21	5.50362	-0.421539	5.37658	0.0204089	0.448762	si:dkey-108k21.21 [Source:ZFIN;Acc:ZDB-GENE-131127-5]
ENSDARG00000095688	BX005429.1	0.784333	5.41245	5.38445	0.020317	0.448762
ENSDARG00000101654	si:ch211-188c18.1	5.07451	0.815238	5.38346	0.0203285	0.448762	si:ch211-188c18.1 [Source:ZFIN;Acc:ZDB-GENE-060503-296]
ENSDARG00000070625	enpp5	2.74852	2.13899	5.35904	0.0206152	0.45039	ectonucleotide pyrophosphatase/phosphodiesterase 5 [Source:ZFIN;Acc:ZDB-GENE-041014-10]
ENSDARG00000077726	nocta	0.851225	5.00016	5.35182	0.0207007	0.450841	nocturnin a [Source:ZFIN;Acc:ZDB-GENE-050208-306]
ENSDARG00000102117	CABZ01036132.1	5.39025	0.251917	5.35289	0.0206879	0.450841
ENSDARG00000003109	rcan1a	0.582037	8.36017	5.33197	0.0209377	0.451052	regulator of calcineurin 1a [Source:ZFIN;Acc:ZDB-GENE-040801-135]
ENSDARG00000039007	eno3	0.551936	10.1567	5.33838	0.0208609	0.451052	enolase 3, (beta, muscle) [Source:ZFIN;Acc:ZDB-GENE-031006-5]
ENSDARG00000054632	fli1a	5.60132	-0.532634	5.34759	0.0207509	0.451052	Fli-1 proto-oncogene, ETS transcription factor a [Source:ZFIN;Acc:ZDB-GENE-980526-426]
ENSDARG00000058949	CU856539.3	5.50845	0.99128	5.33206	0.0209366	0.451052	spindlin family member 4 [Source:HGNC Symbol;Acc:HGNC:27040]
ENSDARG00000061736	ank3a	0.589885	8.03634	5.33559	0.0208943	0.451052	ankyrin 3a [Source:ZFIN;Acc:ZDB-GENE-060621-1]
ENSDARG00000071036	si:dkey-286j15.3	3.93227	1.37678	5.33279	0.0209279	0.451052	si:dkey-286j15.3 [Source:ZFIN;Acc:ZDB-GENE-060503-635]
ENSDARG00000071196	sdprb	-0.612478	7.45647	5.34423	0.020791	0.451052	serum deprivation response b [Source:ZFIN;Acc:ZDB-GENE-040912-149]
ENSDARG00000014287	eno2	5.48446	-0.410744	5.30904	0.0212151	0.452939	enolase 2 [Source:ZFIN;Acc:ZDB-GENE-040704-27]
ENSDARG00000014556	serpinb1l3	1.61105	3.32011	5.31405	0.0211541	0.452939	serpin peptidase inhibitor, clade B (ovalbumin), member 1, like 3 [Source:ZFIN;Acc:ZDB-GENE-030131-7059]
ENSDARG00000020149	acoxl	5.19764	0.725915	5.3072	0.0212375	0.452939	acyl-CoA oxidase-like [Source:ZFIN;Acc:ZDB-GENE-081107-18]
ENSDARG00000031261	sap30bp	2.45501	2.19563	5.30602	0.0212519	0.452939	SAP30 binding protein [Source:ZFIN;Acc:ZDB-GENE-030131-457]
ENSDARG00000055752	npas4a	1.51109	3.48428	5.30589	0.0212534	0.452939	neuronal PAS domain protein 4a [Source:ZFIN;Acc:ZDB-GENE-060616-396]
ENSDARG00000058990	SLC35A2	5.52968	0.459461	5.31726	0.0211151	0.452939	solute carrier family 35 (UDP-galactose transporter), member 2 [Source:ZFIN;Acc:ZDB-GENE-030616-62]
ENSDARG00000086819	scn1a	5.55442	-0.356668	5.31481	0.021145	0.452939	sodium channel, voltage-gated, type I, alpha [Source:ZFIN;Acc:ZDB-GENE-040426-751]
ENSDARG00000003142	dachc	-1.41329	3.3524	5.28887	0.0214621	0.453784	dachshund c [Source:ZFIN;Acc:ZDB-GENE-020402-5]
ENSDARG00000009250	etfb	0.584322	8.08682	5.29222	0.0214209	0.453784	electron-transfer-flavoprotein, beta polypeptide [Source:ZFIN;Acc:ZDB-GENE-040426-1931]
ENSDARG00000032553	egln3	4.44644	0.861494	5.28669	0.021489	0.453784	egl-9 family hypoxia-inducible factor 3 [Source:ZFIN;Acc:ZDB-GENE-040426-2541]
ENSDARG00000061044	si:dkey-72l14.3	-5.73607	0.0861427	5.29511	0.0213853	0.453784	si:dkey-72l14.3 [Source:ZFIN;Acc:ZDB-GENE-060526-332]
ENSDARG00000062123	agap1	-1.23691	3.69727	5.2921	0.0214223	0.453784	ArfGAP with GTPase domain, ankyrin repeat and PH domain 1 [Source:ZFIN;Acc:ZDB-GENE-130405-1]
ENSDARG00000086184	FBXO48	2.59302	2.51239	5.29045	0.0214427	0.453784	F-box protein 48 [Source:HGNC Symbol;Acc:HGNC:33857]
ENSDARG00000043854	ppil4	3.28049	1.6033	5.27358	0.0216514	0.455353	peptidylprolyl isomerase (cyclophilin)-like 4 [Source:ZFIN;Acc:ZDB-GENE-030131-6251]
ENSDARG00000046157	RPS17	-0.574659	9.10285	5.27056	0.0216891	0.455353	ribosomal protein S17 [Source:HGNC Symbol;Acc:HGNC:10397]
ENSDARG00000052994	slc25a28	0.929152	4.61884	5.27426	0.021643	0.455353	solute carrier family 25 (mitochondrial iron transporter), member 28 [Source:ZFIN;Acc:ZDB-GENE-040426-2125]
ENSDARG00000099249	si:dkey-206d17.5	5.86129	0.183796	5.27013	0.0216944	0.455353	si:dkey-206d17.5 [Source:ZFIN;Acc:ZDB-GENE-081104-358]
ENSDARG00000035043	pfdn5	-1.11438	4.01198	5.26168	0.0218	0.455789	prefoldin 5 [Source:ZFIN;Acc:ZDB-GENE-030131-6858]
ENSDARG00000052846	fsta	5.62904	-0.208489	5.25798	0.0218464	0.455789	follistatin a [Source:ZFIN;Acc:ZDB-GENE-990714-11]
ENSDARG00000057583	prrc2c	0.683959	6.12128	5.26174	0.0217993	0.455789	proline-rich coiled-coil 2C [Source:ZFIN;Acc:ZDB-GENE-081104-156]
ENSDARG00000103362	FBXL19	-5.47075	-0.435438	5.2582	0.0218437	0.455789
ENSDARG00000057687	sbk3	0.847497	5.18318	5.24978	0.0219495	0.457255	SH3 domain binding kinase family, member 3 [Source:ZFIN;Acc:ZDB-GENE-080204-39]
ENSDARG00000000690	sypl2b	5.27233	0.741159	5.21824	0.0223512	0.45916	synaptophysin-like 2b [Source:ZFIN;Acc:ZDB-GENE-050417-309]
ENSDARG00000026548	cyp2u1	5.46842	-0.597181	5.22436	0.0222727	0.45916	cytochrome P450, family 2, subfamily U, polypeptide 1 [Source:ZFIN;Acc:ZDB-GENE-070730-1]
ENSDARG00000036456	anxa4	-0.98337	4.43009	5.23869	0.0220899	0.45916	annexin A4 [Source:ZFIN;Acc:ZDB-GENE-030707-1]
ENSDARG00000039340	tmem209	4.93849	1.01818	5.21244	0.0224258	0.45916	transmembrane protein 209 [Source:ZFIN;Acc:ZDB-GENE-030131-2879]
ENSDARG00000040620	psmg1	4.92199	0.850064	5.21774	0.0223576	0.45916	proteasome (prosome, macropain) assembly chaperone 1 [Source:ZFIN;Acc:ZDB-GENE-040718-469]
ENSDARG00000054087	irs1	0.636598	6.7356	5.21411	0.0224043	0.45916	insulin receptor substrate 1 [Source:ZFIN;Acc:ZDB-GENE-030131-872]
ENSDARG00000055751	fosb	0.595515	7.90954	5.21474	0.0223962	0.45916	FBJ murine osteosarcoma viral oncogene homolog B [Source:ZFIN;Acc:ZDB-GENE-041114-181]
ENSDARG00000074465	VPS13C	1.05075	4.21276	5.22999	0.0222006	0.45916	vacuolar protein sorting 13 homolog C [Source:HGNC Symbol;Acc:HGNC:23594]
ENSDARG00000076991	dolk	-3.9276	1.39507	5.22125	0.0223125	0.45916	dolichol kinase [Source:ZFIN;Acc:ZDB-GENE-070410-59]
ENSDARG00000086724	im:7151449	-1.84449	2.71164	5.21893	0.0223423	0.45916
ENSDARG00000092633	si:dkey-193h7.5	1.26867	4.02149	5.2363	0.0221203	0.45916	si:dkey-193h7.5 [Source:ZFIN;Acc:ZDB-GENE-060531-83]
ENSDARG00000100563	si:dkey-277i15.2	4.20149	0.948	5.21153	0.0224375	0.45916	si:dkey-277i15.2 [Source:ZFIN;Acc:ZDB-GENE-141216-203]
ENSDARG00000016545	CRAT	0.883551	4.79687	5.20283	0.0225502	0.459435	carnitine O-acetyltransferase [Source:HGNC Symbol;Acc:HGNC:2342]
ENSDARG00000040401	slc25a20	1.21274	3.80971	5.20337	0.0225432	0.459435	solute carrier family 25 (carnitine/acylcarnitine translocase), member 20 [Source:ZFIN;Acc:ZDB-GENE-040426-1869]
ENSDARG00000067517	CCDC15	5.53578	-0.477875	5.20638	0.0225042	0.459435	coiled-coil domain containing 15 [Source:ZFIN;Acc:ZDB-GENE-120411-25]
ENSDARG00000006092	rad21a	-0.999992	4.45315	5.19578	0.0226418	0.460626	RAD21 cohesin complex component a [Source:ZFIN;Acc:ZDB-GENE-030131-994]
ENSDARG00000061414	slx4	5.22572	0.858588	5.18984	0.0227193	0.460854	SLX4 structure-specific endonuclease subunit homolog (S. cerevisiae) [Source:ZFIN;Acc:ZDB-GENE-050208-359]
ENSDARG00000099517	adssl1	0.624692	6.91085	5.19104	0.0227036	0.460854	adenylosuccinate synthase like 1 [Source:ZFIN;Acc:ZDB-GENE-040516-18]
ENSDARG00000000857	mapk14a	-2.02231	2.69864	5.18141	0.0228298	0.461076	mitogen-activated protein kinase 14a [Source:ZFIN;Acc:ZDB-GENE-010202-2]
ENSDARG00000069301	tmem177	0.947276	4.61544	5.18605	0.0227689	0.461076	transmembrane protein 177 [Source:ZFIN;Acc:ZDB-GENE-030131-993]
ENSDARG00000078057	snx8b	-5.41223	-0.473907	5.1826	0.0228142	0.461076	sorting nexin 8b [Source:ZFIN;Acc:ZDB-GENE-090313-317]
ENSDARG00000018553	ifih1	2.39293	2.27186	5.17254	0.0229466	0.462091	interferon induced with helicase C domain 1 [Source:ZFIN;Acc:ZDB-GENE-081104-438]
ENSDARG00000076496	frmd4bb	1.16891	3.80412	5.17499	0.0229143	0.462091	FERM domain containing 4Bb [Source:ZFIN;Acc:ZDB-GENE-100921-74]
ENSDARG00000062359	scn3b	0.571316	8.54867	5.1595	0.0231196	0.464902	sodium channel, voltage-gated, type III, beta [Source:ZFIN;Acc:ZDB-GENE-070920-2]
ENSDARG00000044753	idh3b	0.687363	6.07851	5.15688	0.0231544	0.464929	isocitrate dehydrogenase 3 (NAD+) beta [Source:ZFIN;Acc:ZDB-GENE-040625-174]
ENSDARG00000055338	CAPN1	-5.66866	-0.0185113	5.15272	0.0232101	0.465373	calpain 1 [Source:HGNC Symbol;Acc:HGNC:1476]
ENSDARG00000022000	traf3	-1.74964	3.00983	5.13582	0.023437	0.467843	TNF receptor-associated factor 3 [Source:ZFIN;Acc:ZDB-GENE-040801-257]
ENSDARG00000063249	mrpl9	5.28808	0.972334	5.13943	0.0233884	0.467843	mitochondrial ribosomal protein L9 [Source:ZFIN;Acc:ZDB-GENE-070717-4]
ENSDARG00000088357	acadl	0.655819	6.47106	5.13353	0.0234679	0.467843	acyl-CoA dehydrogenase, long chain [Source:ZFIN;Acc:ZDB-GENE-040426-771]
ENSDARG00000093549	sepp1a	0.617653	6.89384	5.13726	0.0234175	0.467843	selenoprotein P, plasma, 1a [Source:ZFIN;Acc:ZDB-GENE-030311-1]
ENSDARG00000004427	dpy30	3.454	1.2789	5.1211	0.0236366	0.469201	dpy-30 histone methyltransferase complex regulatory subunit [Source:ZFIN;Acc:ZDB-GENE-040718-136]
ENSDARG00000037259	ndufb6	4.21199	1.09065	5.12239	0.023619	0.469201	NADH dehydrogenase (ubiquinone) 1 beta subcomplex, 6 [Source:ZFIN;Acc:ZDB-GENE-040426-1781]
ENSDARG00000104904	si:ch73-221f6.1	5.37002	-0.339596	5.12105	0.0236373	0.469201	si:ch73-221f6.1 [Source:ZFIN;Acc:ZDB-GENE-121214-41]
ENSDARG00000061138	senp7b	5.01494	0.588392	5.1162	0.0237035	0.469843	SUMO1/sentrin specific peptidase 7b [Source:ZFIN;Acc:ZDB-GENE-060531-45]
ENSDARG00000036038	harbi1	5.05441	0.0223539	5.10246	0.023892	0.472567	harbinger transposase derived 1 [Source:ZFIN;Acc:ZDB-GENE-040608-1]
ENSDARG00000097389	si:dkey-83m22.17	3.65292	1.88529	5.10123	0.023909	0.472567	si:dkey-83m22.17 [Source:ZFIN;Acc:ZDB-GENE-131126-54]
ENSDARG00000007405	strap	1.05544	4.07241	5.06721	0.0243826	0.47454	serine/threonine kinase receptor associated protein [Source:ZFIN;Acc:ZDB-GENE-040426-1110]
ENSDARG00000038881	acaa2	0.592371	7.49073	5.083	0.0241615	0.47454	acetyl-CoA acyltransferase 2 [Source:ZFIN;Acc:ZDB-GENE-040426-1996]
ENSDARG00000043509	rpl11	-0.559864	9.57486	5.06065	0.0244751	0.47454	ribosomal protein L11 [Source:ZFIN;Acc:ZDB-GENE-040625-147]
ENSDARG00000051916	cdk7	2.7483	2.03613	5.06533	0.0244091	0.47454	cyclin-dependent kinase 7 [Source:ZFIN;Acc:ZDB-GENE-010320-2]
ENSDARG00000053205	ppfia4	1.0244	4.26103	5.09123	0.0240472	0.47454	protein tyrosine phosphatase, receptor type, f polypeptide (PTPRF), interacting protein (liprin), alpha 4 [Source:ZFIN;Acc:ZDB-GENE-070720-14]
ENSDARG00000053956	sptbn2	-5.58126	-0.00467486	5.06234	0.0244512	0.47454	spectrin, beta, non-erythrocytic 2 [Source:ZFIN;Acc:ZDB-GENE-030131-787]
ENSDARG00000056203	si:ch211-201h21.5	5.35885	0.983788	5.07368	0.0242918	0.47454	si:ch211-201h21.5 [Source:ZFIN;Acc:ZDB-GENE-030131-9599]
ENSDARG00000063730	osbpl6	5.36512	-0.631883	5.08627	0.024116	0.47454	oxysterol binding protein-like 6 [Source:ZFIN;Acc:ZDB-GENE-070912-206]
ENSDARG00000075491	si:ch211-26b3.4	0.847073	4.88091	5.06241	0.0244503	0.47454	si:ch211-26b3.4 [Source:ZFIN;Acc:ZDB-GENE-081104-60]
ENSDARG00000076389	si:dkey-217f16.6	-5.4049	-0.298215	5.05981	0.0244869	0.47454
ENSDARG00000077722	ppp2r3a	0.585059	7.70341	5.08661	0.0241113	0.47454	protein phosphatase 2, regulatory subunit B'', alpha [Source:ZFIN;Acc:ZDB-GENE-070912-646]
ENSDARG00000078215	rbsn	1.94619	2.64032	5.06935	0.0243526	0.47454	rabenosyn, RAB effector [Source:ZFIN;Acc:ZDB-GENE-100525-1]
ENSDARG00000096780	si:ch211-225b10.2	-3.02718	1.8615	5.06684	0.0243878	0.47454	si:ch211-225b10.2 [Source:ZFIN;Acc:ZDB-GENE-130531-28]
ENSDARG00000097171	si:ch211-229n1.4	-5.6168	0.00623582	5.08125	0.0241859	0.47454	si:ch211-229n1.4 [Source:ZFIN;Acc:ZDB-GENE-131121-31]
ENSDARG00000067829	ppargc1a	0.673515	6.08559	5.04774	0.0246581	0.477192	peroxisome proliferator-activated receptor gamma, coactivator 1 alpha [Source:ZFIN;Acc:ZDB-GENE-080505-1]
ENSDARG00000087752	rfwd3	-5.28804	-0.515047	5.04272	0.0247296	0.477911	ring finger and WD repeat domain 3 [Source:ZFIN;Acc:ZDB-GENE-120529-1]
ENSDARG00000001431	actn3b	5.33746	-0.661618	5.03369	0.0248588	0.478839	actinin alpha 3b [Source:ZFIN;Acc:ZDB-GENE-030131-2040]
ENSDARG00000096926	si:dkey-117j14.8	-5.54116	-0.0241059	5.03653	0.0248182	0.478839	si:dkey-117j14.8 [Source:ZFIN;Acc:ZDB-GENE-131127-487]
ENSDARG00000102943	pcdh2g28	-5.03133	1.40981	5.03215	0.024881	0.478839	protocadherin 2 gamma 28 [Source:ZFIN;Acc:ZDB-GENE-050610-19]
ENSDARG00000053152	pcmtd1	1.98402	2.68493	5.0231	0.0250113	0.48068	protein-L-isoaspartate (D-aspartate) O-methyltransferase domain containing 1 [Source:ZFIN;Acc:ZDB-GENE-030131-5387]
ENSDARG00000069619	atf7ip	1.78456	2.72091	5.01202	0.0251719	0.482488	activating transcription factor 7 interacting protein [Source:ZFIN;Acc:ZDB-GENE-061103-178]
ENSDARG00000100145	DNM1	5.49675	0.0879361	5.01182	0.0251748	0.482488
ENSDARG00000031709	mllt1b	3.04112	1.92328	5.00212	0.0253163	0.484532	myeloid/lymphoid or mixed-lineage leukemia; translocated to, 1b [Source:ZFIN;Acc:ZDB-GENE-060421-7142]
ENSDARG00000097670	si:ch211-167m1.5	5.16364	0.464903	4.99353	0.0254422	0.485684	si:ch211-167m1.5 [Source:ZFIN;Acc:ZDB-GENE-131127-63]
ENSDARG00000102675	FO818743.1	-4.38842	0.795897	4.99325	0.0254464	0.485684
ENSDARG00000002880	vps50	3.07353	1.85101	4.98854	0.0255158	0.48634	VPS50 EARP/GARPII complex subunit [Source:ZFIN;Acc:ZDB-GENE-060503-325]
ENSDARG00000026990	klhl6	-5.51227	-0.0443176	4.97166	0.0257659	0.487368	kelch-like family member 6 [Source:ZFIN;Acc:ZDB-GENE-030616-325]
ENSDARG00000027357	cd2bp2	-0.836999	4.97301	4.9707	0.0257802	0.487368	CD2 (cytoplasmic tail) binding protein 2 [Source:ZFIN;Acc:ZDB-GENE-040426-925]
ENSDARG00000046091	si:ch211-283g2.1	-5.25635	-0.582968	4.97503	0.0257157	0.487368	si:ch211-283g2.1 [Source:ZFIN;Acc:ZDB-GENE-060531-57]
ENSDARG00000069045	chtf8	-5.53324	-0.0933438	4.97714	0.0256844	0.487368	CTF8, chromosome transmission fidelity factor 8 homolog (S. cerevisiae) [Source:ZFIN;Acc:ZDB-GENE-050419-148]
ENSDARG00000074546	si:ch211-213a13.11	3.33061	1.84002	4.97506	0.0257153	0.487368	si:ch211-213a13.11 [Source:ZFIN;Acc:ZDB-GENE-070912-189]
ENSDARG00000104700	acvr2ab	4.98178	0.826953	4.97175	0.0257646	0.487368	activin A receptor, type IIAb [Source:ZFIN;Acc:ZDB-GENE-120215-23]
ENSDARG00000036212	tbc1d5	-0.966876	4.34208	4.96515	0.0258631	0.488004	TBC1 domain family, member 5 [Source:ZFIN;Acc:ZDB-GENE-040426-1197]
ENSDARG00000069150	rit1	4.91658	0.10548	4.9614	0.0259192	0.488004	Ras-like without CAAX 1 [Source:ZFIN;Acc:ZDB-GENE-070912-329]
ENSDARG00000097683	sptbn5	-0.905249	4.53773	4.96345	0.0258886	0.488004	spectrin, beta, non-erythrocytic 5 [Source:ZFIN;Acc:ZDB-GENE-131121-26]
ENSDARG00000101090	pappaa	2.37614	2.08944	4.95888	0.0259569	0.488054	pregnancy-associated plasma protein A, pappalysin 1a [Source:ZFIN;Acc:ZDB-GENE-121113-1]
ENSDARG00000005799	smim14	-3.79686	1.28347	4.93413	0.0263312	0.488447	small integral membrane protein 14 [Source:ZFIN;Acc:ZDB-GENE-040426-22]
ENSDARG00000019995	bmp4	-4.7004	0.52601	4.94211	0.02621	0.488447	bone morphogenetic protein 4 [Source:ZFIN;Acc:ZDB-GENE-980528-2059]
ENSDARG00000022466	clcn5b	1.14734	4.04976	4.93162	0.0263696	0.488447	chloride channel, voltage-sensitive 5b [Source:ZFIN;Acc:ZDB-GENE-110407-11]
ENSDARG00000031888	mapk8a	3.06384	1.88176	4.94288	0.0261984	0.488447	mitogen-activated protein kinase 8a [Source:ZFIN;Acc:ZDB-GENE-080218-17]
ENSDARG00000035741	slc25a11	0.59088	7.26178	4.93243	0.0263572	0.488447	solute carrier family 25 (mitochondrial carrier; oxoglutarate carrier), member 11 [Source:ZFIN;Acc:ZDB-GENE-040625-79]
ENSDARG00000044815	SERINC4	5.6462	-0.0130226	4.94392	0.0261826	0.488447	serine incorporator 4 [Source:HGNC Symbol;Acc:HGNC:32237]
ENSDARG00000056108	ndufa4	0.555388	8.46741	4.93307	0.0263475	0.488447	NADH dehydrogenase (ubiquinone) 1 alpha subcomplex, 4 [Source:ZFIN;Acc:ZDB-GENE-040426-1962]
ENSDARG00000070442	si:ch211-113g11.6	5.31284	-0.659058	4.94603	0.0261507	0.488447	si:ch211-113g11.6 [Source:ZFIN;Acc:ZDB-GENE-060503-473]
ENSDARG00000073710	usp7	0.683115	5.894	4.93023	0.0263908	0.488447	ubiquitin specific peptidase 7 (herpes virus-associated) [Source:ZFIN;Acc:ZDB-GENE-030131-3656]
ENSDARG00000073962	C17H15orf57	4.36703	0.95254	4.92965	0.0263997	0.488447	coiled-coil domain containing 32 [Source:ZFIN;Acc:ZDB-GENE-131127-581]
ENSDARG00000099545	snx25	2.86813	2.18712	4.95388	0.0260321	0.488447	sorting nexin 25 [Source:ZFIN;Acc:ZDB-GENE-121105-11]
ENSDARG00000103114	ndufa4l2a	2.81833	2.26658	4.94872	0.0261101	0.488447	NADH dehydrogenase (ubiquinone) 1 alpha subcomplex, 4-like 2a [Source:ZFIN;Acc:ZDB-GENE-070912-358]
ENSDARG00000086623	vav3a	5.29061	-0.62907	4.92634	0.0264502	0.488731	vav 3 guanine nucleotide exchange factor a [Source:ZFIN;Acc:ZDB-GENE-091204-266]
ENSDARG00000037964	lhx2a	2.04755	2.72169	4.92085	0.0265345	0.489636	LIM homeobox 2a [Source:ZFIN;Acc:ZDB-GENE-091118-109]
ENSDARG00000019417	gadd45ga	-0.615209	6.84991	4.9147	0.0266291	0.490081	growth arrest and DNA-damage-inducible, gamma a [Source:ZFIN;Acc:ZDB-GENE-040426-1882]
ENSDARG00000039429	adka	1.01519	4.1782	4.91576	0.0266127	0.490081	adenosine kinase a [Source:ZFIN;Acc:ZDB-GENE-030425-3]
ENSDARG00000078416	zeb2b	4.73817	0.462534	4.90535	0.0267736	0.491438	zinc finger E-box binding homeobox 2b [Source:ZFIN;Acc:ZDB-GENE-080717-1]
ENSDARG00000104470	syngr2b	4.97505	0.376375	4.90667	0.0267532	0.491438	synaptogyrin 2b [Source:ZFIN;Acc:ZDB-GENE-070424-19]
ENSDARG00000044073	fuca2	-1.55353	3.01205	4.89958	0.0268633	0.491508	fucosidase, alpha-L- 2, plasma [Source:ZFIN;Acc:ZDB-GENE-040822-39]
ENSDARG00000045444	fzd8a	2.87142	2.01525	4.89601	0.0269189	0.491508	frizzled class receptor 8a [Source:ZFIN;Acc:ZDB-GENE-000328-3]
ENSDARG00000070230	aldh1l2	2.60698	2.25114	4.89624	0.0269152	0.491508	aldehyde dehydrogenase 1 family, member L2 [Source:ZFIN;Acc:ZDB-GENE-100426-6]
ENSDARG00000099842	si:ch73-156l6.2	5.61236	-0.0263446	4.90067	0.0268463	0.491508	si:ch73-156l6.2 [Source:ZFIN;Acc:ZDB-GENE-131121-453]
ENSDARG00000078155	C8H1orf106	-4.314	0.706839	4.88877	0.0270319	0.492924	si:ch211-163l21.4 [Source:ZFIN;Acc:ZDB-GENE-081105-161]
ENSDARG00000027777	tnfaip3	-1.14947	3.80796	4.87706	0.027216	0.494054	tumor necrosis factor, alpha-induced protein 3 [Source:ZFIN;Acc:ZDB-GENE-100212-2]
ENSDARG00000054312	slc38a6	5.2809	0.117288	4.87578	0.0272361	0.494054	solute carrier family 38, member 6 [Source:ZFIN;Acc:ZDB-GENE-050522-51]
ENSDARG00000090107	CR974475.2	-1.92356	2.58354	4.87957	0.0271763	0.494054
ENSDARG00000093449	si:dkey-189o20.1	5.16043	0.114852	4.87604	0.027232	0.494054	si:dkey-189o20.1 [Source:ZFIN;Acc:ZDB-GENE-091116-57]
ENSDARG00000010437	fam46c	1.29451	3.81749	4.86266	0.0274439	0.495238	family with sequence similarity 46, member C [Source:ZFIN;Acc:ZDB-GENE-030131-5365]
ENSDARG00000013063	oxct1a	5.64769	-0.116613	4.86452	0.0274144	0.495238	3-oxoacid CoA transferase 1a [Source:ZFIN;Acc:ZDB-GENE-040723-3]
ENSDARG00000061294	arhgap5	-0.725905	5.54421	4.86276	0.0274424	0.495238	Rho GTPase activating protein 5 [Source:ZFIN;Acc:ZDB-GENE-081014-1]
ENSDARG00000101205	si:dkey-242k1.6	5.24234	-0.662485	4.86419	0.0274196	0.495238	si:dkey-242k1.6 [Source:ZFIN;Acc:ZDB-GENE-041008-84]
ENSDARG00000035909	mfsd2ab	0.674627	5.93944	4.85269	0.027603	0.497462	major facilitator superfamily domain containing 2ab [Source:ZFIN;Acc:ZDB-GENE-040801-89]
ENSDARG00000088861	znf1021	-5.3241	-0.00055758	4.84897	0.0276627	0.497893	zinc finger protein 1021 [Source:ZFIN;Acc:ZDB-GENE-110913-143]
ENSDARG00000059398	myef2	1.23698	3.84846	4.84475	0.0277304	0.498466	myelin expression factor 2 [Source:ZFIN;Acc:ZDB-GENE-051120-114]
ENSDARG00000023174	fez1	-5.29059	0.0404612	4.8322	0.027933	0.500812	fasciculation and elongation protein zeta 1 (zygin I) [Source:ZFIN;Acc:ZDB-GENE-040426-2723]
ENSDARG00000042937	EFCAB6	3.74672	1.35603	4.83249	0.0279283	0.500812
ENSDARG00000036135	bbox1	1.07697	4.15777	4.82889	0.0279866	0.500888	butyrobetaine (gamma), 2-oxoglutarate dioxygenase (gamma-butyrobetaine hydroxylase) 1 [Source:ZFIN;Acc:ZDB-GENE-050417-218]
ENSDARG00000063358	micu1	1.74115	2.81522	4.82527	0.0280454	0.500888	mitochondrial calcium uptake 1 [Source:ZFIN;Acc:ZDB-GENE-070410-22]
ENSDARG00000076787	angpt4	0.910221	4.7478	4.82602	0.0280333	0.500888	angiopoietin 4 [Source:ZFIN;Acc:ZDB-GENE-110104-1]
ENSDARG00000035515	tm2d2	4.11553	1.15012	4.81028	0.0282905	0.502038	TM2 domain containing 2 [Source:ZFIN;Acc:ZDB-GENE-040718-387]
ENSDARG00000068819	si:dkey-10b15.11	5.58415	-0.134542	4.81386	0.0282317	0.502038	si:dkey-10b15.11 [Source:ZFIN;Acc:ZDB-GENE-141212-220]
ENSDARG00000075333	tbc1d25	2.31014	2.43672	4.81345	0.0282384	0.502038	TBC1 domain family, member 25 [Source:ZFIN;Acc:ZDB-GENE-041111-25]
ENSDARG00000091124	rps19bp1	2.47874	2.58412	4.81174	0.0282665	0.502038	ribosomal protein S19 binding protein 1 [Source:ZFIN;Acc:ZDB-GENE-110316-2]
ENSDARG00000095113	si:ch211-247l8.8	5.19173	-0.718024	4.81565	0.0282025	0.502038	si:ch211-247l8.8 [Source:ZFIN;Acc:ZDB-GENE-131119-27]
ENSDARG00000020427	nceh1a	5.2783	0.309325	4.77575	0.0288633	0.502623	neutral cholesterol ester hydrolase 1a [Source:ZFIN;Acc:ZDB-GENE-040711-2]
ENSDARG00000021135	dhrs2	0.684523	5.93574	4.80333	0.0284047	0.502623	dehydrogenase/reductase (SDR family) member 2 [Source:ZFIN;Acc:ZDB-GENE-040426-1498]
ENSDARG00000023472	ctnnb2	1.71695	3.00516	4.80565	0.0283666	0.502623	catenin, beta 2 [Source:ZFIN;Acc:ZDB-GENE-040426-2575]
ENSDARG00000024874	dock4b	1.37437	3.42244	4.79195	0.028593	0.502623	dedicator of cytokinesis 4b [Source:ZFIN;Acc:ZDB-GENE-060130-74]
ENSDARG00000032256	txndc16	5.45012	-0.0386402	4.79989	0.0284616	0.502623	thioredoxin domain containing 16 [Source:ZFIN;Acc:ZDB-GENE-100712-1]
ENSDARG00000039335	st6gal2a	5.15219	-0.762241	4.77352	0.0289007	0.502623	ST6 beta-galactosamide alpha-2,6-sialyltranferase 2a [Source:ZFIN;Acc:ZDB-GENE-060322-4]
ENSDARG00000045634	lmod2a	0.812984	5.13137	4.77144	0.0289356	0.502623	leiomodin 2 (cardiac) a [Source:ZFIN;Acc:ZDB-GENE-040912-41]
ENSDARG00000069321	fam169b	3.14165	1.91176	4.77628	0.0288544	0.502623	family with sequence similarity 169, member B [Source:ZFIN;Acc:ZDB-GENE-050419-217]
ENSDARG00000069331	TRIP6	4.38335	0.562569	4.7965	0.0285177	0.502623	thyroid hormone receptor interactor 6 [Source:HGNC Symbol;Acc:HGNC:12311]
ENSDARG00000069961	il21r.1	4.97833	0.644152	4.79203	0.0285918	0.502623	interleukin 21 receptor, tandem duplicate 1 [Source:ZFIN;Acc:ZDB-GENE-080108-6]
ENSDARG00000071377	hsd11b1la	5.07368	-0.729968	4.77424	0.0288887	0.502623	hydroxysteroid (11-beta) dehydrogenase 1-like a [Source:ZFIN;Acc:ZDB-GENE-040426-1002]
ENSDARG00000074487	CR762483.1	-4.70407	0.121008	4.77269	0.0289146	0.502623
ENSDARG00000075314	zgc:174906	-5.36358	-0.134273	4.79457	0.0285496	0.502623	zgc:174906 [Source:ZFIN;Acc:ZDB-GENE-030131-6125]
ENSDARG00000092154	tex264a	3.14061	1.51089	4.77128	0.0289384	0.502623	testis expressed 264a [Source:ZFIN;Acc:ZDB-GENE-040426-1885]
ENSDARG00000092695	si:dkey-112g5.9	5.32239	-0.0133122	4.78067	0.028781	0.502623	si:dkey-112g5.9 [Source:ZFIN;Acc:ZDB-GENE-081028-44]
ENSDARG00000096578	cul4a	0.925982	4.57155	4.78918	0.0286391	0.502623	cullin 4A [Source:ZFIN;Acc:ZDB-GENE-040426-1357]
ENSDARG00000104248	muc5a	5.14781	-0.386854	4.78567	0.0286975	0.502623	mucin 5a [Source:ZFIN;Acc:ZDB-GENE-110914-165]
ENSDARG00000058646	ptprna	-1.35408	3.45798	4.76146	0.0291038	0.504866	protein tyrosine phosphatase, receptor type, Na [Source:ZFIN;Acc:ZDB-GENE-030131-3511]
ENSDARG00000094242	si:dkey-20i20.13	5.18918	-0.648932	4.75411	0.0292284	0.506395	si:dkey-20i20.13 [Source:ZFIN;Acc:ZDB-GENE-060503-245]
ENSDARG00000068650	fam214b	2.34231	2.26784	4.74069	0.0294572	0.509724	family with sequence similarity 214, member B [Source:ZFIN;Acc:ZDB-GENE-060526-330]
ENSDARG00000004363	lhfp	2.77443	1.90961	4.73852	0.0294944	0.509732	lipoma HMGIC fusion partner [Source:ZFIN;Acc:ZDB-GENE-041212-82]
ENSDARG00000053232	itgb1b.1	-0.823073	4.81202	4.73547	0.0295467	0.510002	integrin, beta 1b.1 [Source:ZFIN;Acc:ZDB-GENE-060803-3]
ENSDARG00000076584	patz1	2.30908	2.31217	4.73074	0.0296281	0.51049	POZ (BTB) and AT hook containing zinc finger 1 [Source:ZFIN;Acc:ZDB-GENE-111223-4]
ENSDARG00000098802	map7d1a	-0.933136	4.45395	4.72956	0.0296485	0.51049	MAP7 domain containing 1a [Source:ZFIN;Acc:ZDB-GENE-060503-22]
ENSDARG00000070607	mrpl36	1.25219	3.59145	4.72299	0.029762	0.51181	mitochondrial ribosomal protein L36 [Source:ZFIN;Acc:ZDB-GENE-060503-821]
ENSDARG00000037810	zgc:112175	2.21795	2.28884	4.7193	0.0298258	0.512274	zgc:112175 [Source:ZFIN;Acc:ZDB-GENE-050417-220]
ENSDARG00000041080	thap3	4.00225	0.827486	4.71716	0.029863	0.51228	THAP domain containing, apoptosis associated protein 3 [Source:ZFIN;Acc:ZDB-GENE-050327-4]
ENSDARG00000027322	lin7c	2.39511	2.03881	4.71053	0.0299784	0.513469	lin-7 homolog C (C. elegans) [Source:ZFIN;Acc:ZDB-GENE-041011-2]
ENSDARG00000070331	muc5.1	-3.90337	1.012	4.70893	0.0300063	0.513469	mucin 5.1, oligomeric mucus/gel-forming [Source:ZFIN;Acc:ZDB-GENE-120822-1]
ENSDARG00000012871	npepl1	0.976768	4.22898	4.68749	0.030383	0.513893	aminopeptidase-like 1 [Source:ZFIN;Acc:ZDB-GENE-050417-177]
ENSDARG00000017762	srrt	1.2342	3.77688	4.70409	0.0300909	0.513893	serrate RNA effector molecule homolog (Arabidopsis) [Source:ZFIN;Acc:ZDB-GENE-020419-13]
ENSDARG00000019686	fgl2b	-5.3655	-0.217819	4.69574	0.0302375	0.513893	fibrinogen-like 2b [Source:ZFIN;Acc:ZDB-GENE-120709-53]
ENSDARG00000020811	efemp2b	-1.30456	3.45586	4.66882	0.0307151	0.513893	EGF containing fibulin-like extracellular matrix protein 2b [Source:ZFIN;Acc:ZDB-GENE-030219-125]
ENSDARG00000021938	smad9	-1.63132	2.93394	4.688	0.030374	0.513893	SMAD family member 9 [Source:ZFIN;Acc:ZDB-GENE-031014-1]
ENSDARG00000023498	gmppab	3.73307	1.39528	4.67877	0.0305376	0.513893	GDP-mannose pyrophosphorylase Ab [Source:ZFIN;Acc:ZDB-GENE-040426-1550]
ENSDARG00000038305	VGLL3	-3.82165	1.28062	4.66571	0.0307707	0.513893	vestigial like family member 3 [Source:HGNC Symbol;Acc:HGNC:24327]
ENSDARG00000043467	ndufb11	0.737258	5.45789	4.67368	0.0306283	0.513893	NADH dehydrogenase (ubiquinone) 1 beta subcomplex, 11 [Source:ZFIN;Acc:ZDB-GENE-050309-25]
ENSDARG00000051915	pde5ab	4.56522	1.32442	4.67542	0.0305972	0.513893	phosphodiesterase 5A, cGMP-specific, b [Source:ZFIN;Acc:ZDB-GENE-060824-4]
ENSDARG00000058448	zrsr2	4.15189	0.977127	4.67642	0.0305795	0.513893	zinc finger (CCCH type), RNA-binding motif and serine/arginine rich 2 [Source:ZFIN;Acc:ZDB-GENE-030131-1495]
ENSDARG00000067658	BX470189.1	-5.02054	-0.737976	4.69387	0.0302704	0.513893
ENSDARG00000075914	kcnj14	0.646131	6.27826	4.67613	0.0305847	0.513893	potassium inwardly-rectifying channel, subfamily J, member 14 [Source:ZFIN;Acc:ZDB-GENE-100922-48]
ENSDARG00000076713	HTRA2	3.7482	2.53614	4.67056	0.0306839	0.513893
ENSDARG00000090170	rab11fip4a	-2.85121	1.67563	4.67209	0.0306565	0.513893	RAB11 family interacting protein 4 (class II) a [Source:ZFIN;Acc:ZDB-GENE-040718-266]
ENSDARG00000090552	si:dkey-7j14.6	-0.652963	5.9808	4.68075	0.0305025	0.513893	si:dkey-7j14.6 [Source:ZFIN;Acc:ZDB-GENE-030131-8466]
ENSDARG00000100863	si:ch1073-351l9.1	4.98159	-0.0492144	4.68503	0.0304266	0.513893	si:ch1073-351l9.1 [Source:ZFIN;Acc:ZDB-GENE-091204-192]
ENSDARG00000102240	si:ch1073-210e22.1	5.15308	-0.536108	4.67144	0.0306681	0.513893	si:ch1073-210e22.1 [Source:ZFIN;Acc:ZDB-GENE-131120-178]
ENSDARG00000102365	tceb3	0.761635	5.45677	4.66694	0.0307486	0.513893	transcription elongation factor B (SIII), polypeptide 3 [Source:ZFIN;Acc:ZDB-GENE-040426-2810]
ENSDARG00000104587	srl	0.536356	9.03912	4.68717	0.0303886	0.513893	sarcalumenin [Source:ZFIN;Acc:ZDB-GENE-061110-91]
ENSDARG00000105295	CABZ01084612.1	4.81558	-0.130478	4.68396	0.0304455	0.513893
ENSDARG00000057910	mrps34	0.819118	4.95224	4.66233	0.0308314	0.514289	mitochondrial ribosomal protein S34 [Source:ZFIN;Acc:ZDB-GENE-041114-71]
ENSDARG00000030129	si:ch211-87m7.2	3.82292	1.24311	4.65416	0.0309783	0.516119	si:ch211-87m7.2 [Source:ZFIN;Acc:ZDB-GENE-120215-153]
ENSDARG00000002571	tmod2	-2.21145	2.22135	4.64756	0.0310977	0.517054	tropomodulin 2 [Source:ZFIN;Acc:ZDB-GENE-040912-185]
ENSDARG00000026053	hltf	-4.92755	0.557725	4.6449	0.031146	0.517054	helicase-like transcription factor [Source:ZFIN;Acc:ZDB-GENE-030131-3306]
ENSDARG00000074794	necab3	-1.90067	2.56816	4.64675	0.0311124	0.517054	N-terminal EF-hand calcium binding protein 3 [Source:ZFIN;Acc:ZDB-GENE-131121-74]
ENSDARG00000018961	gtpbp4	-0.611583	6.65414	4.63755	0.0312795	0.51736	GTP binding protein 4 [Source:ZFIN;Acc:ZDB-GENE-030131-5982]
ENSDARG00000023933	skila	-1.10892	3.91438	4.62428	0.0315225	0.51736	SKI-like proto-oncogene a [Source:ZFIN;Acc:ZDB-GENE-070912-548]
ENSDARG00000034093	dclk2a	0.721705	5.53258	4.62607	0.0314896	0.51736	doublecortin-like kinase 2a [Source:ZFIN;Acc:ZDB-GENE-050420-170]
ENSDARG00000045611	nfybb	3.26939	1.44019	4.63303	0.0313621	0.51736	nuclear transcription factor Y, beta b [Source:ZFIN;Acc:ZDB-GENE-050306-25]
ENSDARG00000056125	myct1a	5.44752	-0.228819	4.63425	0.0313398	0.51736	myc target 1a [Source:ZFIN;Acc:ZDB-GENE-041001-143]
ENSDARG00000056479	rab1bb	-1.26027	3.49905	4.62414	0.0315251	0.51736	RAB1B, member RAS oncogene family b [Source:ZFIN;Acc:ZDB-GENE-040625-133]
ENSDARG00000057029	htr2a	2.53645	2.23009	4.63612	0.0313056	0.51736	5-hydroxytryptamine (serotonin) receptor 2A [Source:ZFIN;Acc:ZDB-GENE-070912-500]
ENSDARG00000061478	igf2bp1	1.89748	2.74576	4.62477	0.0315134	0.51736	insulin-like growth factor 2 mRNA binding protein 1 [Source:ZFIN;Acc:ZDB-GENE-060929-1258]
ENSDARG00000070187	dyrk1b	0.84458	4.91521	4.6235	0.0315368	0.51736	dual-specificity tyrosine-(Y)-phosphorylation regulated kinase 1B [Source:ZFIN;Acc:ZDB-GENE-060503-499]
ENSDARG00000097066	si:dkey-19d21.1	-5.28893	0.119619	4.63462	0.0313331	0.51736	si:dkey-19d21.1 [Source:ZFIN;Acc:ZDB-GENE-131127-594]
ENSDARG00000018944	hoga1	3.49632	1.25201	4.59551	0.0320558	0.518376	4-hydroxy-2-oxoglutarate aldolase 1 [Source:ZFIN;Acc:ZDB-GENE-040426-2242]
ENSDARG00000023648	idh3g	0.823781	4.79155	4.61772	0.0316432	0.518376	isocitrate dehydrogenase 3 (NAD+) gamma [Source:ZFIN;Acc:ZDB-GENE-050417-435]
ENSDARG00000033285	gsto2	-0.954606	4.30565	4.60513	0.0318765	0.518376	glutathione S-transferase omega 2 [Source:ZFIN;Acc:ZDB-GENE-041114-67]
ENSDARG00000038909	msl2a	2.44322	2.14592	4.59795	0.0320103	0.518376	male-specific lethal 2 homolog a (Drosophila) [Source:ZFIN;Acc:ZDB-GENE-070912-449]
ENSDARG00000039217	orc1	5.4387	-0.234528	4.60022	0.0319679	0.518376	origin recognition complex, subunit 1 [Source:ZFIN;Acc:ZDB-GENE-030131-6960]
ENSDARG00000052396	pkz	3.39253	1.49456	4.60382	0.0319009	0.518376	protein kinase containing Z-DNA binding domains [Source:ZFIN;Acc:ZDB-GENE-050301-2]
ENSDARG00000061956	SYTL2	-2.69345	1.71219	4.59429	0.0320786	0.518376	synaptotagmin like 2 [Source:HGNC Symbol;Acc:HGNC:15585]
ENSDARG00000093338	si:ch211-15j21.2	4.94628	0.683161	4.59634	0.0320403	0.518376	si:ch211-15j21.2 [Source:ZFIN;Acc:ZDB-GENE-060531-20]
ENSDARG00000093667	si:ch211-93g21.3	4.68097	0.235612	4.60389	0.0318995	0.518376	si:ch211-93g21.3 [Source:ZFIN;Acc:ZDB-GENE-081031-36]
ENSDARG00000097197	si:ch211-129i21.3	5.40859	-0.218938	4.61189	0.031751	0.518376	si:ch211-129i21.3 [Source:ZFIN;Acc:ZDB-GENE-131118-25]
ENSDARG00000100379	si:dkey-34d22.2	-4.55512	0.610083	4.59402	0.0320837	0.518376	si:dkey-34d22.2 [Source:ZFIN;Acc:ZDB-GENE-131127-261]
ENSDARG00000101652	haus6	4.96459	-0.696115	4.59463	0.0320722	0.518376	HAUS augmin-like complex, subunit 6 [Source:ZFIN;Acc:ZDB-GENE-030131-5517]
ENSDARG00000102363	si:ch73-138e16.4	-4.65383	0.545999	4.61017	0.0317828	0.518376	si:ch73-138e16.4 [Source:ZFIN;Acc:ZDB-GENE-070705-203]
ENSDARG00000015860	mtmr9	4.93981	0.32583	4.58739	0.0322081	0.518727	myotubularin related protein 9 [Source:ZFIN;Acc:ZDB-GENE-040724-223]
ENSDARG00000026109	slc48a1b	3.0703	1.90919	4.59018	0.0321556	0.518727	solute carrier family 48 (heme transporter), member 1b [Source:ZFIN;Acc:ZDB-GENE-030131-8226]
ENSDARG00000095142	FKBP15	5.01678	0.375805	4.58689	0.0322174	0.518727
ENSDARG00000038243	e4f1	-4.31829	0.965119	4.58436	0.032265	0.518892	E4F transcription factor 1 [Source:ZFIN;Acc:ZDB-GENE-050913-103]
ENSDARG00000015053	grip1	-5.23643	-0.239986	4.58002	0.0323468	0.519606	glutamate receptor interacting protein 1 [Source:ZFIN;Acc:ZDB-GENE-041210-125]
ENSDARG00000100973	arhgap24	5.08929	-0.571383	4.57639	0.0324155	0.520108	Rho GTPase activating protein 24 [Source:ZFIN;Acc:ZDB-GENE-091118-20]
ENSDARG00000018485	cyp2v1	4.9554	-0.726482	4.54977	0.0329232	0.520283	cytochrome P450, family 2, subfamily V, polypeptide 1 [Source:ZFIN;Acc:ZDB-GENE-040912-139]
ENSDARG00000026736	il11ra	1.00599	4.11672	4.57285	0.0324825	0.520283	interleukin 11 receptor, alpha [Source:ZFIN;Acc:ZDB-GENE-030131-5942]
ENSDARG00000036056	vrk3	4.60262	0.531828	4.54794	0.0329583	0.520283	vaccinia related kinase 3 [Source:ZFIN;Acc:ZDB-GENE-030131-246]
ENSDARG00000036057	tradd	-2.83538	1.96629	4.56919	0.0325519	0.520283	tnfrsf1a-associated via death domain [Source:ZFIN;Acc:ZDB-GENE-000511-5]
ENSDARG00000039041	sfrp5	-1.56042	3.04153	4.5464	0.0329881	0.520283	secreted frizzled-related protein 5 [Source:ZFIN;Acc:ZDB-GENE-011108-2]
ENSDARG00000044852	wbp2nl	1.96992	2.70762	4.55631	0.0327976	0.520283	WBP2 N-terminal like [Source:ZFIN;Acc:ZDB-GENE-030131-4012]
ENSDARG00000060169	mns1	-5.2351	-0.227201	4.56925	0.0325509	0.520283	meiosis-specific nuclear structural 1 [Source:ZFIN;Acc:ZDB-GENE-030521-42]
ENSDARG00000061110	zbtb44	4.5741	0.483893	4.55422	0.0328377	0.520283	zinc finger and BTB domain containing 44 [Source:ZFIN;Acc:ZDB-GENE-060526-201]
ENSDARG00000070127	nfxl1	2.64509	1.77032	4.54914	0.0329353	0.520283	nuclear transcription factor, X-box binding-like 1 [Source:ZFIN;Acc:ZDB-GENE-110411-178]
ENSDARG00000070914	dusp6	0.748775	5.28228	4.54665	0.0329832	0.520283	dual specificity phosphatase 6 [Source:ZFIN;Acc:ZDB-GENE-030613-1]
ENSDARG00000089369	fdxr	2.58582	2.68175	4.55197	0.0328808	0.520283	ferredoxin reductase [Source:ZFIN;Acc:ZDB-GENE-130613-2]
ENSDARG00000097094	si:ch211-13k20.2	-4.08777	1.31677	4.56226	0.032684	0.520283	si:ch211-13k20.2 [Source:ZFIN;Acc:ZDB-GENE-131127-258]
ENSDARG00000097747	si:ch73-14o21.1	-5.21329	-0.228373	4.5489	0.03294	0.520283	si:ch73-14o21.1 [Source:ZFIN;Acc:ZDB-GENE-131127-634]
ENSDARG00000101338	BX005294.2	-5.20075	-0.202867	4.55521	0.0328188	0.520283
ENSDARG00000103519	adamts1	-5.07943	0.54091	4.55485	0.0328256	0.520283	ADAM metallopeptidase with thrombospondin type 1 motif 1 [Source:HGNC Symbol;Acc:HGNC:217]
ENSDARG00000008920	mrpl53	4.25487	0.676514	4.52898	0.0333255	0.520533	mitochondrial ribosomal protein L53 [Source:ZFIN;Acc:ZDB-GENE-040912-93]
ENSDARG00000015224	cd2ap	1.71039	2.75441	4.52211	0.0334595	0.520533	CD2-associated protein [Source:ZFIN;Acc:ZDB-GENE-030131-8078]
ENSDARG00000015978	COX5B	-0.763853	5.24775	4.52455	0.0334118	0.520533	zgc:86599 [Source:ZFIN;Acc:ZDB-GENE-040625-180]
ENSDARG00000027984	gstz1	5.37843	-0.238824	4.53155	0.0332755	0.520533	glutathione S-transferase zeta 1 [Source:ZFIN;Acc:ZDB-GENE-040718-184]
ENSDARG00000041449	spred1	3.20074	1.58653	4.54309	0.0330519	0.520533	sprouty-related, EVH1 domain containing 1 [Source:ZFIN;Acc:ZDB-GENE-040426-2338]
ENSDARG00000042671	C2H1orf27	5.0436	-0.60243	4.52815	0.0333417	0.520533	c2h1orf27 homolog (H. sapiens) [Source:ZFIN;Acc:ZDB-GENE-080502-1]
ENSDARG00000055339	MIPEP	1.90857	2.49463	4.52039	0.0334933	0.520533	mitochondrial intermediate peptidase [Source:HGNC Symbol;Acc:HGNC:7104]
ENSDARG00000074758	csde1	0.531846	8.72556	4.53626	0.0331841	0.520533	cold shock domain containing E1, RNA-binding [Source:ZFIN;Acc:ZDB-GENE-030131-8623]
ENSDARG00000078125	rusc1	3.45829	1.90869	4.51909	0.0335186	0.520533	RUN and SH3 domain containing 1 [Source:ZFIN;Acc:ZDB-GENE-100922-274]
ENSDARG00000078853	arhgef19	3.36171	1.6268	4.51668	0.0335659	0.520533	Rho guanine nucleotide exchange factor (GEF) 19 [Source:ZFIN;Acc:ZDB-GENE-090313-243]
ENSDARG00000098963	pcdh1g13	4.7369	0.0221502	4.5351	0.0332065	0.520533	protocadherin 1 gamma 13 [Source:ZFIN;Acc:ZDB-GENE-050609-8]
ENSDARG00000099595	si:dkeyp-44d3.2	5.25693	-0.243321	4.52142	0.033473	0.520533	si:dkeyp-44d3.2 [Source:ZFIN;Acc:ZDB-GENE-120709-41]
ENSDARG00000102750	cdh1	-2.30266	2.15224	4.53356	0.0332364	0.520533	cadherin 1, type 1, E-cadherin (epithelial) [Source:ZFIN;Acc:ZDB-GENE-010606-1]
ENSDARG00000102934	noa1	1.84021	2.83679	4.5321	0.0332647	0.520533	nitric oxide associated 1 [Source:ZFIN;Acc:ZDB-GENE-080220-18]
ENSDARG00000103037	CR848788.1	-2.3321	2.17984	4.5185	0.0335303	0.520533
ENSDARG00000005540	xpo7	2.07438	2.63453	4.50637	0.0337688	0.522513	exportin 7 [Source:ZFIN;Acc:ZDB-GENE-060628-2]
ENSDARG00000075883	bub3	-4.91472	-0.670483	4.50652	0.0337658	0.522513	BUB3 mitotic checkpoint protein [Source:ZFIN;Acc:ZDB-GENE-041010-210]
ENSDARG00000063916	mt-nd4l	0.503619	10.8665	4.50056	0.0338838	0.52371	NADH dehydrogenase 4L, mitochondrial [Source:ZFIN;Acc:ZDB-GENE-011205-11]
ENSDARG00000098034	si:ch211-116o3.7	5.29852	-0.263341	4.49758	0.0339429	0.52404	si:ch211-116o3.7 [Source:ZFIN;Acc:ZDB-GENE-131119-6]
ENSDARG00000003706	ryr2b	0.504309	10.5008	4.46906	0.034514	0.524063	ryanodine receptor 2b (cardiac) [Source:ZFIN;Acc:ZDB-GENE-061226-3]
ENSDARG00000005840	got2b	0.609206	6.41507	4.48706	0.0341523	0.524063	glutamic-oxaloacetic transaminase 2b, mitochondrial [Source:ZFIN;Acc:ZDB-GENE-030131-7917]
ENSDARG00000008790	actr3b	3.69228	1.07623	4.46414	0.0346135	0.524063	ARP3 actin-related protein 3 homolog B (yeast) [Source:ZFIN;Acc:ZDB-GENE-070424-10]
ENSDARG00000012137	cyp46a1.1	5.12911	-0.206479	4.42868	0.0353398	0.524063	cytochrome P450, family 46, subfamily A, polypeptide 1, tandem duplicate 1 [Source:ZFIN;Acc:ZDB-GENE-050522-464]
ENSDARG00000012801	pfkpb	0.535233	8.27505	4.49444	0.0340053	0.524063	phosphofructokinase, platelet b [Source:ZFIN;Acc:ZDB-GENE-070912-634]
ENSDARG00000019564	asap2b	-4.74536	0.751404	4.48199	0.0342538	0.524063	ArfGAP with SH3 domain, ankyrin repeat and PH domain 2b [Source:ZFIN;Acc:ZDB-GENE-030131-5060]
ENSDARG00000020986	ctu1	5.2132	0.058116	4.48024	0.0342889	0.524063	cytosolic thiouridylase subunit 1 homolog (S. pombe) [Source:ZFIN;Acc:ZDB-GENE-040426-704]
ENSDARG00000024398	get4	0.919777	4.53253	4.43242	0.0352624	0.524063	golgi to ER traffic protein 4 homolog (S. cerevisiae) [Source:ZFIN;Acc:ZDB-GENE-030131-5399]
ENSDARG00000025902	plekhg5a	4.97565	-0.658207	4.48748	0.034144	0.524063	pleckstrin homology domain containing, family G (with RhoGef domain) member 5a [Source:ZFIN;Acc:ZDB-GENE-060503-766]
ENSDARG00000027140	nup160	2.31247	2.19055	4.44307	0.0350431	0.524063	nucleoporin 160 [Source:ZFIN;Acc:ZDB-GENE-040426-1603]
ENSDARG00000028478	si:ch211-173n18.3	2.85556	2.01992	4.4448	0.0350076	0.524063	si:ch211-173n18.3 [Source:ZFIN;Acc:ZDB-GENE-120215-62]
ENSDARG00000031836	vps37c	0.936024	4.19779	4.43173	0.0352768	0.524063	vacuolar protein sorting 37 homolog C (S. cerevisiae) [Source:ZFIN;Acc:ZDB-GENE-061110-126]
ENSDARG00000040300	gtpbp10	1.78516	2.74182	4.47494	0.0343954	0.524063	GTP-binding protein 10 (putative) [Source:ZFIN;Acc:ZDB-GENE-040718-153]
ENSDARG00000051914	slc14a2	4.84698	0.864565	4.49243	0.0340453	0.524063	solute carrier family 14 (urea transporter), member 2 [Source:ZFIN;Acc:ZDB-GENE-030131-4833]
ENSDARG00000054849	bcat2	0.602375	6.5762	4.48018	0.03429	0.524063	branched chain amino-acid transaminase 2, mitochondrial [Source:ZFIN;Acc:ZDB-GENE-040718-425]
ENSDARG00000056642	hdac9b	-1.51704	3.23133	4.47312	0.0344322	0.524063	histone deacetylase 9b [Source:ZFIN;Acc:ZDB-GENE-040109-7]
ENSDARG00000060756	abhd6a	5.25476	-0.289954	4.44322	0.03504	0.524063	abhydrolase domain containing 6a [Source:ZFIN;Acc:ZDB-GENE-090925-1]
ENSDARG00000069467	igsf9bb	2.22696	2.35283	4.45847	0.0347287	0.524063	immunoglobulin superfamily, member 9Bb [Source:ZFIN;Acc:ZDB-GENE-091112-15]
ENSDARG00000071478	lnx2b	5.16666	0.365294	4.44725	0.0349575	0.524063	ligand of numb-protein X 2b [Source:ZFIN;Acc:ZDB-GENE-040426-2500]
ENSDARG00000073850	hdac7b	5.29422	-0.258413	4.46298	0.034637	0.524063	histone deacetylase 7b [Source:ZFIN;Acc:ZDB-GENE-131127-113]
ENSDARG00000074575	si:ch211-269i23.2	-5.143	-0.308098	4.45283	0.0348435	0.524063	si:ch211-269i23.2 [Source:ZFIN;Acc:ZDB-GENE-090312-99]
ENSDARG00000075972	csrnp2	0.795876	4.82697	4.43248	0.0352613	0.524063	cysteine-serine-rich nuclear protein 2 [Source:ZFIN;Acc:ZDB-GENE-090312-137]
ENSDARG00000078145	si:ch211-218g4.2	-0.880707	4.48428	4.45071	0.0348868	0.524063	si:ch211-218g4.2 [Source:ZFIN;Acc:ZDB-GENE-090312-60]
ENSDARG00000079238	trim59	-2.42172	2.01145	4.47053	0.0344843	0.524063	tripartite motif containing 59 [Source:ZFIN;Acc:ZDB-GENE-060724-2]
ENSDARG00000085621	5S_rRNA	-4.85441	-0.935804	4.48601	0.0341733	0.524063	5S ribosomal RNA [Source:RFAM;Acc:RF00001]
ENSDARG00000086996	si:ch73-234b20.5	2.6709	2.23518	4.45979	0.0347018	0.524063	si:ch73-234b20.5 [Source:ZFIN;Acc:ZDB-GENE-041008-183]
ENSDARG00000088870	si:dkey-265e15.5	5.11926	0.731884	4.491	0.0340736	0.524063	si:dkey-265e15.5 [Source:ZFIN;Acc:ZDB-GENE-081104-6]
ENSDARG00000089361	wu:fb59d01	5.0809	0.0756008	4.45075	0.0348859	0.524063	wu:fb59d01 [Source:ZFIN;Acc:ZDB-GENE-030131-1098]
ENSDARG00000090930	si:ch211-120g10.1	0.699969	5.5193	4.44826	0.0349369	0.524063	si:ch211-120g10.1 [Source:ZFIN;Acc:ZDB-GENE-130531-56]
ENSDARG00000093963	HTRA2	-0.896862	4.77138	4.43373	0.0352355	0.524063
ENSDARG00000095099	si:dkey-51d8.11	-5.0857	-0.273934	4.45315	0.034837	0.524063	si:dkey-51d8.11 [Source:ZFIN;Acc:ZDB-GENE-110914-82]
ENSDARG00000097234	fosab	3.04184	1.74007	4.44596	0.0349839	0.524063
ENSDARG00000097347	si:dkey-204l2.4	-5.09788	-0.27314	4.44311	0.0350423	0.524063	si:dkey-204l2.4 [Source:ZFIN;Acc:ZDB-GENE-131121-143]
ENSDARG00000101372	CR352258.1	2.58867	2.09186	4.43593	0.03519	0.524063
ENSDARG00000103741	BX649620.1	-1.85886	2.59856	4.43012	0.0353099	0.524063
ENSDARG00000104076	rnf126	1.28566	3.46945	4.45878	0.0347223	0.524063	ring finger protein 126 [Source:ZFIN;Acc:ZDB-GENE-070209-292]
ENSDARG00000104458	rnasekb	-0.9504	4.21233	4.43084	0.0352952	0.524063	ribonuclease, RNase K b [Source:ZFIN;Acc:ZDB-GENE-060825-160]
ENSDARG00000033955	CABZ01088025.1	2.2255	2.29556	4.41987	0.0355227	0.526117
ENSDARG00000091176	znf995	2.92985	2.0133	4.41837	0.0355541	0.526117	zinc finger protein 995 [Source:ZFIN;Acc:ZDB-GENE-080215-13]
ENSDARG00000020235	sept9a	-0.757683	5.16144	4.40946	0.0357401	0.527235	septin 9a [Source:ZFIN;Acc:ZDB-GENE-030131-9187]
ENSDARG00000069773	nitr1o	5.25698	-0.322034	4.4093	0.0357434	0.527235	novel immune-type receptor 1o [Source:EntrezGene;Acc:170968]
ENSDARG00000095508	si:dkey-53f14.4	5.09216	-0.194956	4.41117	0.0357044	0.527235	si:dkey-53f14.4 [Source:ZFIN;Acc:ZDB-GENE-131120-93]
ENSDARG00000092123	si:dkey-20d21.12	-0.73354	5.28017	4.40316	0.0358723	0.528575	si:dkey-20d21.12 [Source:ZFIN;Acc:ZDB-GENE-081104-365]
ENSDARG00000019715	metap1d	4.38392	0.69601	4.39705	0.0360011	0.529911	methionyl aminopeptidase type 1D (mitochondrial) [Source:ZFIN;Acc:ZDB-GENE-050522-71]
ENSDARG00000007739	atp1a1a.2	-4.58003	-0.121658	4.38572	0.0362412	0.530075	ATPase, Na+/K+ transporting, alpha 1a polypeptide, tandem duplicate 2 [Source:ZFIN;Acc:ZDB-GENE-001212-2]
ENSDARG00000009361	CABZ01077220.1	4.39006	0.394089	4.38636	0.0362275	0.530075
ENSDARG00000016687	acadvl	0.498594	10.4432	4.38785	0.0361959	0.530075	acyl-CoA dehydrogenase, very long chain [Source:ZFIN;Acc:ZDB-GENE-030131-899]
ENSDARG00000097612	si:dkey-24l11.3	5.11215	0.907659	4.39093	0.0361305	0.530075	si:dkey-24l11.2 [Source:ZFIN;Acc:ZDB-GENE-050419-208]
ENSDARG00000103123	NYAP1	-5.09143	-0.331904	4.39226	0.0361023	0.530075	neuronal tyrosine phosphorylated phosphoinositide-3-kinase adaptor 1 [Source:HGNC Symbol;Acc:HGNC:22009]
ENSDARG00000104549	arhgap44	2.65476	2.31172	4.39267	0.0360938	0.530075	Rho GTPase activating protein 44 [Source:ZFIN;Acc:ZDB-GENE-120206-2]
ENSDARG00000003934	nxnl2	0.902123	4.4852	4.32491	0.0375584	0.532285	nucleoredoxin-like 2 [Source:ZFIN;Acc:ZDB-GENE-041212-55]
ENSDARG00000006812	wdr26b	0.846334	4.6482	4.32719	0.0375082	0.532285	WD repeat domain 26b [Source:ZFIN;Acc:ZDB-GENE-041014-277]
ENSDARG00000010018	qki2	0.582001	6.7621	4.36851	0.0366091	0.532285	QKI, KH domain containing, RNA binding 2 [Source:ZFIN;Acc:ZDB-GENE-040426-1462]
ENSDARG00000017173	si:dkey-29p10.4	4.85259	0.371573	4.35994	0.0367935	0.532285	si:dkey-29p10.4 [Source:ZFIN;Acc:ZDB-GENE-050420-117]
ENSDARG00000021595	lhfpl3	-5.07257	-0.372906	4.32562	0.0375427	0.532285	lipoma HMGIC fusion partner-like 3 [Source:ZFIN;Acc:ZDB-GENE-040801-180]
ENSDARG00000027172	phactr2	-1.58929	2.93782	4.35532	0.0368935	0.532285	phosphatase and actin regulator 2 [Source:ZFIN;Acc:ZDB-GENE-040724-11]
ENSDARG00000035607	ankle2	2.40538	2.12853	4.35913	0.0368111	0.532285	ankyrin repeat and LEM domain containing 2 [Source:ZFIN;Acc:ZDB-GENE-030131-6090]
ENSDARG00000042018	fhl2a	-2.31717	2.17798	4.34312	0.0371588	0.532285	four and a half LIM domains 2a [Source:ZFIN;Acc:ZDB-GENE-040808-49]
ENSDARG00000042553	pex7	4.74631	0.488995	4.33609	0.0373125	0.532285	peroxisomal biogenesis factor 7 [Source:ZFIN;Acc:ZDB-GENE-050320-105]
ENSDARG00000044135	cenpp	2.31614	1.98275	4.33022	0.0374414	0.532285	centromere protein P [Source:ZFIN;Acc:ZDB-GENE-040801-74]
ENSDARG00000044556	pacs1a	-4.92917	-0.186081	4.36013	0.0367895	0.532285	phosphofurin acidic cluster sorting protein 1a [Source:ZFIN;Acc:ZDB-GENE-050208-244]
ENSDARG00000054501	stambpa	2.97006	1.88316	4.33881	0.037253	0.532285	STAM binding protein a [Source:ZFIN;Acc:ZDB-GENE-040426-1551]
ENSDARG00000057105	nle1	2.78228	1.5959	4.36186	0.0367521	0.532285	notchless homolog 1 (Drosophila) [Source:ZFIN;Acc:ZDB-GENE-050522-321]
ENSDARG00000058874	zgc:113227	-5.01277	-0.366193	4.32394	0.0375798	0.532285	zgc:113227 [Source:ZFIN;Acc:ZDB-GENE-050327-32]
ENSDARG00000060748	tsfm	1.78364	2.73872	4.36192	0.0367508	0.532285	Ts translation elongation factor, mitochondrial [Source:ZFIN;Acc:ZDB-GENE-061215-17]
ENSDARG00000063211	exoc8	5.16189	0.202639	4.32454	0.0375665	0.532285	exocyst complex component 8 [Source:ZFIN;Acc:ZDB-GENE-070410-60]
ENSDARG00000069485	spryd7b	-1.58663	2.84908	4.34771	0.0370588	0.532285	SPRY domain containing 7b [Source:ZFIN;Acc:ZDB-GENE-040426-1634]
ENSDARG00000076251	irf3	-5.04579	-0.398081	4.32975	0.0374517	0.532285	interferon regulatory factor 3 [Source:ZFIN;Acc:ZDB-GENE-071120-7]
ENSDARG00000076283	snrpd3l	4.13798	0.434423	4.36132	0.0367637	0.532285	small nuclear ribonucleoprotein D3 polypeptide, like [Source:ZFIN;Acc:ZDB-GENE-030131-5219]
ENSDARG00000077901	herc1	0.695469	5.65728	4.3585	0.0368247	0.532285	HECT and RLD domain containing E3 ubiquitin protein ligase family member 1 [Source:ZFIN;Acc:ZDB-GENE-030131-8542]
ENSDARG00000079796	ldah	4.60569	-0.0309538	4.34086	0.0372082	0.532285	lipid droplet associated hydrolase [Source:ZFIN;Acc:ZDB-GENE-081022-178]
ENSDARG00000079839	arrdc1b	-2.28496	2.1758	4.36686	0.0366444	0.532285	arrestin domain containing 1b [Source:ZFIN;Acc:ZDB-GENE-080515-2]
ENSDARG00000089138	LONRF2	-1.65214	3.09081	4.33092	0.037426	0.532285	LON peptidase N-terminal domain and ring finger 2 [Source:HGNC Symbol;Acc:HGNC:24788]
ENSDARG00000091728	zgc:171759	1.40683	3.27495	4.34864	0.0370384	0.532285
ENSDARG00000095872	si:ch211-209l18.5	5.09913	-0.285125	4.3719	0.0365363	0.532285	si:ch211-209l18.5 [Source:ZFIN;Acc:ZDB-GENE-110411-179]
ENSDARG00000096711	si:ch211-194k22.8	-4.30147	0.87776	4.32611	0.0375319	0.532285	si:ch211-194k22.8 [Source:ZFIN;Acc:ZDB-GENE-030131-1820]
ENSDARG00000098957	BX908782.1	0.813527	4.67219	4.33215	0.037399	0.532285
ENSDARG00000102702	LRRN3	3.43995	1.03673	4.3412	0.0372007	0.532285	leucine rich repeat neuronal 3 [Source:HGNC Symbol;Acc:HGNC:17200]
ENSDARG00000103478	nsun6	4.94073	0.149355	4.3342	0.0373539	0.532285	NOL1/NOP2/Sun domain family, member 6 [Source:ZFIN;Acc:ZDB-GENE-080808-8]
ENSDARG00000104502	si:dkey-264f17.5	-2.55688	2.13257	4.34915	0.0370274	0.532285
ENSDARG00000105040	fam69c	-3.38935	1.29783	4.35615	0.0368756	0.532285	family with sequence similarity 69, member C [Source:ZFIN;Acc:ZDB-GENE-030131-8001]
ENSDARG00000005476	nav3	-0.855416	4.59147	4.30643	0.0379685	0.532585	neuron navigator 3 [Source:ZFIN;Acc:ZDB-GENE-021205-1]
ENSDARG00000017246	prx	-0.607177	6.27232	4.3136	0.0378089	0.532585	periaxin [Source:ZFIN;Acc:ZDB-GENE-030131-5790]
ENSDARG00000020785	lama4	1.64452	3.01332	4.32072	0.0376511	0.532585	laminin, alpha 4 [Source:ZFIN;Acc:ZDB-GENE-040724-213]
ENSDARG00000035990	cited4a	0.753512	5.0902	4.31145	0.0378566	0.532585	Cbp/p300-interacting transactivator, with Glu/Asp-rich carboxy-terminal domain, 4a [Source:ZFIN;Acc:ZDB-GENE-030131-7661]
ENSDARG00000041040	piga	5.1916	-0.341202	4.30211	0.038065	0.532585	phosphatidylinositol glycan anchor biosynthesis, class A [Source:ZFIN;Acc:ZDB-GENE-040426-1086]
ENSDARG00000061161	ube2j2	4.20642	1.07144	4.30387	0.0380258	0.532585	ubiquitin-conjugating enzyme E2, J2 (UBC6 homolog, yeast) [Source:ZFIN;Acc:ZDB-GENE-070410-28]
ENSDARG00000061409	bivm	5.1589	-0.342446	4.31802	0.0377108	0.532585	basic, immunoglobulin-like variable motif containing [Source:ZFIN;Acc:ZDB-GENE-010822-3]
ENSDARG00000079307	si:dkey-205h13.1	-0.676271	5.60211	4.30087	0.038093	0.532585	si:dkey-205h13.1 [Source:ZFIN;Acc:ZDB-GENE-090313-227]
ENSDARG00000086215	gpr156	-1.96141	2.59125	4.30998	0.0378895	0.532585	G protein-coupled receptor 156 [Source:ZFIN;Acc:ZDB-GENE-060201-2]
ENSDARG00000091967	ttf1	4.70642	-0.11596	4.30951	0.0378998	0.532585	transcription termination factor, RNA polymerase I [Source:ZFIN;Acc:ZDB-GENE-030131-6913]
ENSDARG00000097578	si:ch211-87m19.2	-4.19897	1.31666	4.30383	0.0380267	0.532585	si:ch211-87m19.2 [Source:ZFIN;Acc:ZDB-GENE-131122-67]
ENSDARG00000102734	wdr48a	-2.45887	2.08912	4.31689	0.0377358	0.532585	WD repeat domain 48a [Source:ZFIN;Acc:ZDB-GENE-061110-55]
ENSDARG00000104028	si:dkey-74k8.3	1.28881	3.6897	4.30059	0.0380992	0.532585	si:dkey-74k8.3 [Source:ZFIN;Acc:ZDB-GENE-141222-20]
ENSDARG00000102401	znf1001	-4.99947	-0.390117	4.29745	0.0381695	0.533031	zinc finger protein 1001 [Source:ZFIN;Acc:ZDB-GENE-080213-7]
ENSDARG00000078388	glis2a	-5.05837	-0.434435	4.29369	0.038254	0.533675	GLIS family zinc finger 2 [Source:HGNC Symbol;Acc:HGNC:29450]
ENSDARG00000000588	grasp	-5.03613	-0.479766	4.28215	0.0385147	0.535594	GRP1 (general receptor for phosphoinositides 1)-associated scaffold protein [Source:ZFIN;Acc:ZDB-GENE-060312-30]
ENSDARG00000019810	nfe2l3	1.40184	3.33227	4.27908	0.0385843	0.535594	nuclear factor, erythroid 2-like 3 [Source:ZFIN;Acc:ZDB-GENE-040426-2334]
ENSDARG00000019874	hsph1	-0.693197	5.5566	4.28013	0.0385603	0.535594	heat shock 105/110 protein 1 [Source:ZFIN;Acc:ZDB-GENE-120410-4]
ENSDARG00000098772	gig2d	-2.15375	2.24915	4.28365	0.0384807	0.535594	grass carp reovirus (GCRV)-induced gene 2d [Source:ZFIN;Acc:ZDB-GENE-130517-1]
ENSDARG00000101095	cpne4a	1.26976	3.58631	4.28021	0.0385585	0.535594	copine IVa [Source:ZFIN;Acc:ZDB-GENE-060503-427]
ENSDARG00000099491	tmem176l.1	-0.585992	6.58884	4.27647	0.0386435	0.53588	transmembrane protein 176l.1 [Source:ZFIN;Acc:ZDB-GENE-080829-11]
ENSDARG00000000861	scrib	0.914975	4.46148	4.26742	0.03885	0.536618	scribbled planar cell polarity protein [Source:ZFIN;Acc:ZDB-GENE-030616-572]
ENSDARG00000030765	hadh	0.594062	6.54582	4.27013	0.038788	0.536618	hydroxyacyl-CoA dehydrogenase [Source:ZFIN;Acc:ZDB-GENE-040801-261]
ENSDARG00000063438	srebf2	1.52644	3.32458	4.26659	0.0388688	0.536618	sterol regulatory element binding transcription factor 2 [Source:ZFIN;Acc:ZDB-GENE-070410-8]
ENSDARG00000071353	si:ch211-235e9.8	0.642294	5.83659	4.26481	0.0389096	0.536618	si:ch211-235e9.8 [Source:ZFIN;Acc:ZDB-GENE-141219-2]
ENSDARG00000092478	sdhaf1	2.53762	2.01698	4.2689	0.038816	0.536618	succinate dehydrogenase complex assembly factor 1 [Source:ZFIN;Acc:ZDB-GENE-050809-56]
ENSDARG00000099997	cox20	2.63538	1.88987	4.26399	0.0389285	0.536618	COX20 cytochrome c oxidase assembly factor [Source:ZFIN;Acc:ZDB-GENE-040718-467]
ENSDARG00000011581	si:dkey-23k10.5	-4.99351	-0.418153	4.25593	0.0391136	0.536911	si:dkey-23k10.5 [Source:ZFIN;Acc:ZDB-GENE-030131-4787]
ENSDARG00000017775	atp5g3a	0.611969	6.19811	4.25611	0.0391095	0.536911	ATP synthase, H+ transporting, mitochondrial Fo complex, subunit C3 (subunit 9), genome duplicate a [Source:ZFIN;Acc:ZDB-GENE-040426-857]
ENSDARG00000031044	lipg	5.12842	-0.412334	4.24733	0.039312	0.536911	lipase, endothelial [Source:ZFIN;Acc:ZDB-GENE-040426-699]
ENSDARG00000038156	dusp11	3.55196	1.19652	4.23719	0.0395476	0.536911	dual specificity phosphatase 11 (RNA/RNP complex 1-interacting) [Source:ZFIN;Acc:ZDB-GENE-050417-226]
ENSDARG00000040039	pttg1ipb	-3.82719	1.09047	4.23861	0.0395145	0.536911	pituitary tumor-transforming 1 interacting protein b [Source:ZFIN;Acc:ZDB-GENE-041010-10]
ENSDARG00000042467	tlk1a	1.86748	2.72239	4.24011	0.0394797	0.536911	tousled-like kinase 1a [Source:ZFIN;Acc:ZDB-GENE-071008-2]
ENSDARG00000045803	mfge8b	0.687544	5.52627	4.23715	0.0395485	0.536911	milk fat globule-EGF factor 8 protein b [Source:ZFIN;Acc:ZDB-GENE-070209-137]
ENSDARG00000054026	mustn1a	5.12044	-0.364795	4.2478	0.0393012	0.536911	musculoskeletal, embryonic nuclear protein 1a [Source:ZFIN;Acc:ZDB-GENE-111129-3]
ENSDARG00000055912	nipa2	3.16173	1.55906	4.24747	0.039309	0.536911	non imprinted in Prader-Willi/Angelman syndrome 2 (human) [Source:ZFIN;Acc:ZDB-GENE-040426-2134]
ENSDARG00000059583	wbscr16	1.71393	3.00448	4.23677	0.0395573	0.536911	Williams-Beuren syndrome chromosome region 16 homolog (human) [Source:ZFIN;Acc:ZDB-GENE-060526-370]
ENSDARG00000061948	amotl2b	-1.99907	2.35971	4.23631	0.039568	0.536911	angiomotin like 2b [Source:ZFIN;Acc:ZDB-GENE-061103-307]
ENSDARG00000070669	cxcr3.3	-5.00363	-0.50826	4.24658	0.0393295	0.536911	chemokine (C-X-C motif) receptor 3, tandem duplicate 3 [Source:ZFIN;Acc:ZDB-GENE-100922-34]
ENSDARG00000071378	C22H19orf70	0.883981	4.42542	4.25062	0.0392359	0.536911	si:dkey-78l4.14 [Source:ZFIN;Acc:ZDB-GENE-050309-178]
ENSDARG00000075795	nol7	4.12029	0.930137	4.26124	0.0389915	0.536911	nucleolar protein 7 [Source:ZFIN;Acc:ZDB-GENE-030131-9100]
ENSDARG00000093359	inpp5jb	-3.98993	0.580471	4.25693	0.0390904	0.536911	inositol polyphosphate-5-phosphatase Jb [Source:ZFIN;Acc:ZDB-GENE-081104-46]
ENSDARG00000102846	trmt13	-2.10345	2.66679	4.23986	0.0394854	0.536911	tRNA methyltransferase 13 homolog (S. cerevisiae) [Source:ZFIN;Acc:ZDB-GENE-050327-19]
ENSDARG00000020001	rad23aa	1.56069	3.2865	4.23256	0.0396555	0.537573	RAD23 homolog A, nucleotide excision repair protein a [Source:ZFIN;Acc:ZDB-GENE-040808-59]
ENSDARG00000012453	rnls	-1.15939	3.56164	4.22853	0.0397499	0.538233	renalase, FAD-dependent amine oxidase [Source:ZFIN;Acc:ZDB-GENE-040718-351]
ENSDARG00000021455	strbp	4.86057	0.165613	4.22349	0.039868	0.538233	spermatid perinuclear RNA binding protein [Source:ZFIN;Acc:ZDB-GENE-030729-18]
ENSDARG00000053753	mff	1.56982	2.89148	4.22707	0.0397839	0.538233	mitochondrial fission factor [Source:ZFIN;Acc:ZDB-GENE-040426-1510]
ENSDARG00000071087	slc35b4	3.46705	0.881946	4.22223	0.0398978	0.538233	solute carrier family 35, member B4 [Source:ZFIN;Acc:ZDB-GENE-030131-2457]
ENSDARG00000099821	TYMP	-2.9523	1.46223	4.22343	0.0398695	0.538233	thymidine phosphorylase [Source:HGNC Symbol;Acc:HGNC:3148]
ENSDARG00000099841	PRKCA	1.11888	3.66523	4.21793	0.0399988	0.538852	protein kinase C alpha [Source:HGNC Symbol;Acc:HGNC:9393]
ENSDARG00000103277	cyp24a1	-3.40457	1.32837	4.21698	0.0400213	0.538852	cytochrome P450, family 24, subfamily A, polypeptide 1 [Source:ZFIN;Acc:ZDB-GENE-060825-1]
ENSDARG00000103889	mettl17	2.3551	2.39719	4.21512	0.0400652	0.538922	methyltransferase like 17 [Source:ZFIN;Acc:ZDB-GENE-031118-203]
ENSDARG00000100872	OTUD1	0.610762	6.15497	4.20385	0.0403322	0.541988	OTU deubiquitinase 1 [Source:HGNC Symbol;Acc:HGNC:27346]
ENSDARG00000008592	mtmr8	4.23781	0.563153	4.20013	0.040421	0.542132	myotubularin related protein 8 [Source:ZFIN;Acc:ZDB-GENE-040426-1016]
ENSDARG00000079286	bcr	2.77092	1.88058	4.20158	0.0403863	0.542132	breakpoint cluster region [Source:ZFIN;Acc:ZDB-GENE-040724-43]
ENSDARG00000094327	si:dkey-205k8.5	-4.59577	0.909438	4.19507	0.0405416	0.543226	si:dkey-205k8.5 [Source:ZFIN;Acc:ZDB-GENE-141216-11]
ENSDARG00000016161	ccdc170	4.92591	-0.320423	4.19297	0.040592	0.543378	coiled-coil domain containing 170 [Source:ZFIN;Acc:ZDB-GENE-070112-162]
ENSDARG00000060637	clstn2	3.17155	1.18585	4.19088	0.040642	0.543523	calsyntenin 2 [Source:ZFIN;Acc:ZDB-GENE-070911-2]
ENSDARG00000036116	eif3hb	1.44144	3.00076	4.1837	0.0408145	0.54407	eukaryotic translation initiation factor 3, subunit H, b [Source:ZFIN;Acc:ZDB-GENE-051030-42]
ENSDARG00000036593	kdm2ba	2.13093	2.33649	4.18407	0.0408055	0.54407	lysine (K)-specific demethylase 2Ba [Source:ZFIN;Acc:ZDB-GENE-040426-2195]
ENSDARG00000038686	FAM35A	-3.43902	1.42253	4.18563	0.040768	0.54407
ENSDARG00000053800	si:ch211-276c2.4	0.890939	4.5319	4.18266	0.0408395	0.54407	si:ch211-276c2.4 [Source:ZFIN;Acc:ZDB-GENE-030131-423]
ENSDARG00000026400	rad51d	4.98467	-0.411243	4.17636	0.0409916	0.545573	RAD51 paralog D [Source:ZFIN;Acc:ZDB-GENE-040426-2490]
ENSDARG00000059368	gria4b	-4.91562	-0.475489	4.17232	0.0410896	0.546354	glutamate receptor, ionotropic, AMPA 4b [Source:ZFIN;Acc:ZDB-GENE-030131-8013]
ENSDARG00000099220	si:dkey-240a24.1	-4.89561	-0.404536	4.17067	0.0411295	0.546362	si:dkey-240a24.1 [Source:ZFIN;Acc:ZDB-GENE-141216-323]
ENSDARG00000052721	prim2	4.742	-0.231091	4.16808	0.0411925	0.546676	primase, DNA, polypeptide 2 [Source:ZFIN;Acc:ZDB-GENE-050522-471]
ENSDARG00000099447	pcdh1g18	2.19856	2.42351	4.16547	0.0412559	0.546995	protocadherin 1 gamma 18 [Source:ZFIN;Acc:ZDB-GENE-050609-13]
ENSDARG00000037062	dhh	5.09467	-0.507904	4.16237	0.0413316	0.547131	desert hedgehog [Source:ZFIN;Acc:ZDB-GENE-990714-5]
ENSDARG00000056862	cep63	3.64386	1.32056	4.16182	0.0413449	0.547131	centrosomal protein 63 [Source:ZFIN;Acc:ZDB-GENE-040426-1154]
ENSDARG00000020085	slc33a1	4.6575	0.278171	4.15837	0.0414291	0.547203	solute carrier family 33 (acetyl-CoA transporter), member 1 [Source:ZFIN;Acc:ZDB-GENE-040426-1241]
ENSDARG00000098790	sowahca	4.84683	-0.309344	4.15965	0.0413979	0.547203	sosondowah ankyrin repeat domain family Ca [Source:ZFIN;Acc:ZDB-GENE-081104-106]
ENSDARG00000062251	fbxl7	-4.91494	-0.482259	4.15257	0.0415715	0.54807	F-box and leucine-rich repeat protein 7 [Source:ZFIN;Acc:ZDB-GENE-061215-122]
ENSDARG00000099633	si:dkey-186o21.1	0.686475	5.42936	4.15248	0.0415736	0.54807	si:dkey-186o21.1 [Source:ZFIN;Acc:ZDB-GENE-141216-145]
ENSDARG00000000887	zgc:56699	-5.38261	0.488208	4.09338	0.0430514	0.548707	gametocyte specific factor 1 [Source:HGNC Symbol;Acc:HGNC:26565]
ENSDARG00000001870	atp1a1a.4	-0.614379	5.97731	4.12603	0.0422282	0.548707	ATPase, Na+/K+ transporting, alpha 1a polypeptide, tandem duplicate 4 [Source:ZFIN;Acc:ZDB-GENE-001212-4]
ENSDARG00000002483	WNT7A	5.36347	0.554671	4.09704	0.0429583	0.548707	Wnt family member 7A [Source:HGNC Symbol;Acc:HGNC:12786]
ENSDARG00000008255	cnot6a	-0.758757	4.82241	4.08247	0.0433303	0.548707	CCR4-NOT transcription complex, subunit 6a [Source:ZFIN;Acc:ZDB-GENE-030131-2768]
ENSDARG00000009459	slc35e4	1.8841	2.49489	4.09239	0.0430767	0.548707	solute carrier family 35, member E4 [Source:ZFIN;Acc:ZDB-GENE-050417-407]
ENSDARG00000017931	ddx26b	2.49855	2.0902	4.11894	0.0424055	0.548707	DEAD/H (Asp-Glu-Ala-Asp/His) box polypeptide 26B [Source:ZFIN;Acc:ZDB-GENE-040426-1150]
ENSDARG00000020054	aox6	1.94407	2.71505	4.13159	0.0420897	0.548707	aldehyde oxidase 6 [Source:ZFIN;Acc:ZDB-GENE-050208-742]
ENSDARG00000024195	znf395b	-4.40275	0.627707	4.12141	0.0423438	0.548707	zinc finger protein 395b [Source:ZFIN;Acc:ZDB-GENE-041001-193]
ENSDARG00000024317	trap1	0.743797	5.09031	4.12575	0.0422353	0.548707	TNF receptor-associated protein 1 [Source:ZFIN;Acc:ZDB-GENE-030131-4257]
ENSDARG00000028676	nuak1b	0.494656	9.40049	4.10969	0.0426381	0.548707	NUAK family, SNF1-like kinase, 1b [Source:ZFIN;Acc:ZDB-GENE-131120-18]
ENSDARG00000030887	phf23a	-1.64853	2.84735	4.11785	0.0424329	0.548707	PHD finger protein 23a [Source:ZFIN;Acc:ZDB-GENE-050320-67]
ENSDARG00000039232	DUSP8	0.60969	6.0848	4.1369	0.0419579	0.548707	dual specificity phosphatase 8 [Source:HGNC Symbol;Acc:HGNC:3074]
ENSDARG00000044694	FYB	-4.45553	0.737439	4.12069	0.0423617	0.548707
ENSDARG00000044942	mrpl45	1.81659	2.95261	4.13522	0.0419995	0.548707	mitochondrial ribosomal protein L45 [Source:ZFIN;Acc:ZDB-GENE-040426-1041]
ENSDARG00000053026	kif19	4.86311	-0.447243	4.08068	0.0433762	0.548707	kinesin family member 19 [Source:ZFIN;Acc:ZDB-GENE-080215-2]
ENSDARG00000054103	ripply1	3.4457	1.71046	4.12623	0.0422233	0.548707	ripply transcriptional repressor 1 [Source:ZFIN;Acc:ZDB-GENE-060113-1]
ENSDARG00000054814	PTP4A3	-0.567364	6.78321	4.08631	0.0432318	0.548707	protein tyrosine phosphatase type IVA, member 3 [Source:HGNC Symbol;Acc:HGNC:9636]
ENSDARG00000055365	si:dkey-25e12.3	-0.823245	4.65301	4.08203	0.0433416	0.548707	si:dkey-25e12.3 [Source:ZFIN;Acc:ZDB-GENE-041001-132]
ENSDARG00000055548	npat	3.34254	1.03458	4.12309	0.0423019	0.548707	nuclear protein, ataxia-telangiectasia locus [Source:ZFIN;Acc:ZDB-GENE-050506-54]
ENSDARG00000055809	vtg2	-4.83495	-0.514493	4.11666	0.0424628	0.548707	vitellogenin 2 [Source:ZFIN;Acc:ZDB-GENE-001201-2]
ENSDARG00000057468	kcnc2	4.03209	0.478362	4.12981	0.042134	0.548707	potassium voltage-gated channel, Shaw-related subfamily, member 2 [Source:ZFIN;Acc:ZDB-GENE-070410-118]
ENSDARG00000058473	st6galnac3	2.89065	1.29998	4.101	0.0428579	0.548707	ST6 (alpha-N-acetyl-neuraminyl-2,3-beta-galactosyl-1,3)-N-acetylgalactosaminide alpha-2,6-sialyltransferase 3 [Source:ZFIN;Acc:ZDB-GENE-030131-1329]
ENSDARG00000060600	CAPN15	-2.33428	2.22499	4.11681	0.0424591	0.548707	calpain 15 [Source:HGNC Symbol;Acc:HGNC:11182]
ENSDARG00000061687	atxn1a	1.29061	3.51196	4.08983	0.0431421	0.548707	ataxin 1a [Source:ZFIN;Acc:ZDB-GENE-060503-759]
ENSDARG00000062272	afg3l2	0.688431	5.37996	4.09178	0.0430922	0.548707	AFG3-like AAA ATPase 2 [Source:ZFIN;Acc:ZDB-GENE-070912-46]
ENSDARG00000062915	polr3b	1.90777	2.49677	4.1135	0.0425424	0.548707	polymerase (RNA) III (DNA directed) polypeptide B [Source:ZFIN;Acc:ZDB-GENE-030131-2887]
ENSDARG00000068227	tmem150aa	2.02394	2.83825	4.13961	0.0418907	0.548707	transmembrane protein 150Aa [Source:ZFIN;Acc:ZDB-GENE-060825-321]
ENSDARG00000069290	bida	-1.76335	2.58275	4.14715	0.0417045	0.548707	BH3 interacting domain death agonist [Source:ZFIN;Acc:ZDB-GENE-050419-35]
ENSDARG00000070028	tmem41aa	1.39178	3.07511	4.0824	0.0433321	0.548707	transmembrane protein 41aa [Source:ZFIN;Acc:ZDB-GENE-050522-53]
ENSDARG00000071418	gbx1	4.88804	-0.417818	4.10802	0.0426803	0.548707	gastrulation brain homeobox 1 [Source:ZFIN;Acc:ZDB-GENE-020117-2]
ENSDARG00000074121	dnmbp	2.22141	2.4813	4.08449	0.0432785	0.548707	dynamin binding protein [Source:ZFIN;Acc:ZDB-GENE-101026-2]
ENSDARG00000074865	frmpd3	-2.79172	1.6967	4.11411	0.0425269	0.548707	FERM and PDZ domain containing 3 [Source:ZFIN;Acc:ZDB-GENE-100316-9]
ENSDARG00000079150	si:ch211-276i12.9	1.5454	3.25108	4.12233	0.0423208	0.548707	si:ch211-276i12.9 [Source:ZFIN;Acc:ZDB-GENE-141216-132]
ENSDARG00000081938	AC024175.13	0.804326	4.75549	4.12161	0.0423387	0.548707
ENSDARG00000087453	si:ch73-57f22.2	-4.83456	-0.535288	4.08563	0.0432493	0.548707	si:ch73-57f22.2 [Source:ZFIN;Acc:ZDB-GENE-110411-58]
ENSDARG00000087717	tmprss5	4.81655	0.377376	4.09979	0.0428886	0.548707	transmembrane protease, serine 5 [Source:ZFIN;Acc:ZDB-GENE-131121-184]
ENSDARG00000089019	si:ch211-175m2.5	4.42177	0.672124	4.08295	0.043318	0.548707	si:ch211-175m2.5 [Source:ZFIN;Acc:ZDB-GENE-130530-947]
ENSDARG00000089340	rhobtb2b	4.98369	-0.499233	4.10353	0.0427937	0.548707	Rho-related BTB domain containing 2b [Source:ZFIN;Acc:ZDB-GENE-071125-1]
ENSDARG00000090191	PSMG4	3.47766	0.828899	4.07979	0.043399	0.548707	proteasome assembly chaperone 4 [Source:HGNC Symbol;Acc:HGNC:21108]
ENSDARG00000092257	si:dkeyp-93h6.3	-4.85298	-0.60926	4.08968	0.0431457	0.548707	si:dkeyp-93h6.3 [Source:ZFIN;Acc:ZDB-GENE-040724-197]
ENSDARG00000094252	si:dkey-169i5.2	4.72008	0.88029	4.11591	0.0424816	0.548707	si:dkey-169i5.2 [Source:ZFIN;Acc:ZDB-GENE-060531-75]
ENSDARG00000095041	si:rp71-78h1.10	4.34357	1.02973	4.10823	0.0426751	0.548707	si:rp71-78h1.10 [Source:ZFIN;Acc:ZDB-GENE-100922-86]
ENSDARG00000099049	rragcb	3.24185	1.51315	4.0956	0.0429951	0.548707	Ras-related GTP binding Cb [Source:ZFIN;Acc:ZDB-GENE-070705-380]
ENSDARG00000101996	cxxc1a	2.09554	2.05853	4.12082	0.0423585	0.548707	CXXC finger protein 1a [Source:ZFIN;Acc:ZDB-GENE-040426-1142]
ENSDARG00000102310	GPR179	4.95376	-0.422911	4.1179	0.0424317	0.548707
ENSDARG00000031435	zgc:56493	-0.5151	8.05104	4.07751	0.0434576	0.548797	zgc:56493 [Source:ZFIN;Acc:ZDB-GENE-030131-8581]
ENSDARG00000102511	cript	4.22294	1.02173	4.07644	0.0434851	0.548797	cysteine-rich PDZ-binding protein [Source:ZFIN;Acc:ZDB-GENE-050417-451]
ENSDARG00000036044	rps20	-0.521631	7.96435	4.06912	0.0436741	0.5506	ribosomal protein S20 [Source:ZFIN;Acc:ZDB-GENE-040426-2284]
ENSDARG00000056650	zgc:113276	2.27416	2.08603	4.06784	0.0437072	0.5506	zgc:113276 [Source:ZFIN;Acc:ZDB-GENE-050522-7]
ENSDARG00000101886	pdxdc1	-3.40668	1.13646	4.05988	0.0439135	0.552698	pyridoxal-dependent decarboxylase domain containing 1 [Source:ZFIN;Acc:ZDB-GENE-040912-16]
ENSDARG00000071872	zdhhc15b	4.89692	-0.480179	4.05293	0.0440948	0.554478	zinc finger, DHHC-type containing 15b [Source:ZFIN;Acc:ZDB-GENE-061110-106]
ENSDARG00000013607	sema3gb	-1.4612	2.94224	4.05062	0.044155	0.554733	sema domain, immunoglobulin domain (Ig), short basic domain, secreted, (semaphorin) 3Gb [Source:ZFIN;Acc:ZDB-GENE-050513-4]
ENSDARG00000073688	NAV2	0.698482	5.38561	4.04756	0.0442351	0.555237	neuron navigator 2 [Source:HGNC Symbol;Acc:HGNC:15997]
ENSDARG00000061363	GFOD1	4.9362	-0.506602	4.04567	0.0442847	0.555358	glucose-fructose oxidoreductase domain containing 1 [Source:HGNC Symbol;Acc:HGNC:21096]
ENSDARG00000075296	fam83c	3.37415	1.76068	4.04177	0.0443872	0.555641	family with sequence similarity 83, member C [Source:ZFIN;Acc:ZDB-GENE-120201-3]
ENSDARG00000104807	si:ch73-221f6.3	-2.28497	2.02859	4.04177	0.0443873	0.555641	si:ch73-221f6.3 [Source:ZFIN;Acc:ZDB-GENE-121214-21]
ENSDARG00000095834	si:dkey-251i8.2	-4.80833	-0.54789	4.04023	0.0444277	0.555647	si:dkey-251i8.2 [Source:ZFIN;Acc:ZDB-GENE-110411-194]
ENSDARG00000095663	si:ch73-27j14.2	5.23112	0.492134	4.03489	0.0445687	0.556908	si:ch73-27j14.2 [Source:ZFIN;Acc:ZDB-GENE-091204-450]
ENSDARG00000002986	gda	-3.48883	0.837955	4.03155	0.0446568	0.557008	guanine deaminase [Source:ZFIN;Acc:ZDB-GENE-050522-434]
ENSDARG00000055854	nr4a3	0.507235	8.22255	4.03238	0.044635	0.557008	nuclear receptor subfamily 4, group A, member 3 [Source:ZFIN;Acc:ZDB-GENE-070824-4]
ENSDARG00000070849	rps15	-0.514798	8.03467	4.02997	0.0446986	0.557029	ribosomal protein S15 [Source:ZFIN;Acc:ZDB-GENE-030131-9092]
ENSDARG00000054597	cnot6l	0.572875	6.52384	4.02733	0.0447688	0.557403	CCR4-NOT transcription complex, subunit 6-like [Source:ZFIN;Acc:ZDB-GENE-050522-302]
ENSDARG00000007092	xab2	-2.02339	2.35003	4.01754	0.0450294	0.558294	XPA binding protein 2 [Source:ZFIN;Acc:ZDB-GENE-040426-685]
ENSDARG00000014854	reep1	2.13345	2.16806	4.01029	0.0452232	0.558294	receptor accessory protein 1 [Source:ZFIN;Acc:ZDB-GENE-110411-267]
ENSDARG00000043417	tssc1	4.88947	0.777497	4.0158	0.0450759	0.558294	tumor suppressing subtransferable candidate 1 [Source:ZFIN;Acc:ZDB-GENE-041010-167]
ENSDARG00000057238	ZNF770	-0.921964	4.14008	4.00809	0.0452823	0.558294	si:dkey-30k6.5 [Source:ZFIN;Acc:ZDB-GENE-091204-299]
ENSDARG00000062195	FBXO31	1.94359	2.66204	4.0156	0.0450811	0.558294	F-box protein 31 [Source:ZFIN;Acc:ZDB-GENE-070628-4]
ENSDARG00000076121	smpd1	4.8181	0.275391	4.01439	0.0451136	0.558294	sphingomyelin phosphodiesterase 1, acid lysosomal [Source:ZFIN;Acc:ZDB-GENE-110411-222]
ENSDARG00000086450	tdg.2	-1.53618	2.87424	4.00936	0.0452485	0.558294	thymine DNA glycosylase, tandem duplicate 2 [Source:ZFIN;Acc:ZDB-GENE-131121-30]
ENSDARG00000092252	si:dkey-103k4.1	1.09558	3.96502	4.01193	0.0451793	0.558294	si:dkey-103k4.1 [Source:ZFIN;Acc:ZDB-GENE-060125-3]
ENSDARG00000095743	sox11b	1.07386	3.68156	4.012	0.0451774	0.558294	SRY (sex determining region Y)-box 11b [Source:ZFIN;Acc:ZDB-GENE-980526-466]
ENSDARG00000098533	SNORA24	-4.78535	-0.571663	4.01666	0.045053	0.558294	Small nucleolar RNA SNORA24 [Source:RFAM;Acc:RF00399]
ENSDARG00000101797	CT737127.2	4.7705	-0.488196	4.01018	0.0452262	0.558294
ENSDARG00000073970	mctp2b	5.01537	0.223603	4.0035	0.045406	0.559323	multiple C2 domains, transmembrane 2b [Source:ZFIN;Acc:ZDB-GENE-050506-136]
ENSDARG00000007219	actn1	-0.616929	5.84154	3.9943	0.0456544	0.560695	actinin, alpha 1 [Source:ZFIN;Acc:ZDB-GENE-081113-4]
ENSDARG00000045843	apex1	1.09421	3.75091	3.99042	0.0457595	0.560695	APEX nuclease (multifunctional DNA repair enzyme) 1 [Source:ZFIN;Acc:ZDB-GENE-040426-2761]
ENSDARG00000069745	slc35f2	2.52011	2.0471	3.99267	0.0456985	0.560695	solute carrier family 35, member F2 [Source:ZFIN;Acc:ZDB-GENE-030131-5516]
ENSDARG00000077606	arsia	4.5874	0.0724234	3.99544	0.0456237	0.560695	arylsulfatase family, member Ia [Source:ZFIN;Acc:ZDB-GENE-140106-141]
ENSDARG00000079241	wdr90	4.75215	-0.49996	3.99099	0.0457441	0.560695	WD repeat domain 90 [Source:ZFIN;Acc:ZDB-GENE-070424-67]
ENSDARG00000097537	wwp1	1.41112	3.13881	3.99182	0.0457216	0.560695	WW domain containing E3 ubiquitin protein ligase 1 [Source:ZFIN;Acc:ZDB-GENE-131120-84]
ENSDARG00000011683	prtfdc1	-5.41458	0.395744	3.97401	0.0462077	0.560737	phosphoribosyl transferase domain containing 1 [Source:ZFIN;Acc:ZDB-GENE-980526-324]
ENSDARG00000012199	gpt2	1.74136	2.55986	3.96151	0.0465518	0.560737	glutamic pyruvate transaminase (alanine aminotransferase) 2 [Source:ZFIN;Acc:ZDB-GENE-030729-8]
ENSDARG00000015807	rab22a	1.31037	3.22445	3.95058	0.0468552	0.560737	RAB22A, member RAS oncogene family [Source:ZFIN;Acc:ZDB-GENE-041114-161]
ENSDARG00000019949	serpinh1b	-4.72909	0.132217	3.942	0.0470947	0.560737	serpin peptidase inhibitor, clade H (heat shock protein 47), member 1b [Source:ZFIN;Acc:ZDB-GENE-990415-93]
ENSDARG00000023298	rps27.1	-0.559569	6.77036	3.96912	0.0463419	0.560737	ribosomal protein S27, isoform 1 [Source:ZFIN;Acc:ZDB-GENE-050522-549]
ENSDARG00000025850	rps21	-0.529361	7.63852	3.98705	0.0458514	0.560737	ribosomal protein S21 [Source:ZFIN;Acc:ZDB-GENE-040426-1102]
ENSDARG00000026048	tsc1a	0.630805	5.74524	3.94694	0.0469568	0.560737	tuberous sclerosis 1a [Source:ZFIN;Acc:ZDB-GENE-030131-9111]
ENSDARG00000028539	morc2	1.34553	3.25281	3.94875	0.0469061	0.560737	MORC family CW-type zinc finger 2 [Source:ZFIN;Acc:ZDB-GENE-040822-40]
ENSDARG00000036897	SGMS2	-1.17026	3.48791	3.96211	0.0465352	0.560737	sphingomyelin synthase 2 [Source:HGNC Symbol;Acc:HGNC:28395]
ENSDARG00000037506	prps1b	4.71341	-0.531059	3.94866	0.0469086	0.560737	phosphoribosyl pyrophosphate synthetase 1B [Source:ZFIN;Acc:ZDB-GENE-030131-4011]
ENSDARG00000037871	wipi2	1.83927	2.52593	3.97897	0.0460717	0.560737	WD repeat domain, phosphoinositide interacting 2 [Source:ZFIN;Acc:ZDB-GENE-040718-488]
ENSDARG00000041411	rad51	4.31175	0.373399	3.97485	0.0461845	0.560737	RAD51 recombinase [Source:ZFIN;Acc:ZDB-GENE-040426-2286]
ENSDARG00000044253	paqr3b	-2.51129	1.7621	3.98008	0.0460413	0.560737	progestin and adipoQ receptor family member IIIb [Source:ZFIN;Acc:ZDB-GENE-050913-128]
ENSDARG00000044982	dhrs3a	-4.66954	-0.583269	3.95141	0.0468321	0.560737	dehydrogenase/reductase (SDR family) member 3a [Source:ZFIN;Acc:ZDB-GENE-040801-217]
ENSDARG00000046024	wibg	4.43801	0.886568	3.98044	0.0460316	0.560737	PYM homolog 1, exon junction complex associated factor [Source:ZFIN;Acc:ZDB-GENE-040426-1464]
ENSDARG00000057151	prep	1.42107	3.10286	3.96167	0.0465476	0.560737	prolyl endopeptidase [Source:ZFIN;Acc:ZDB-GENE-050522-14]
ENSDARG00000057911	zgc:86709	-0.484838	9.54568	3.96213	0.0465348	0.560737	zgc:86709 [Source:ZFIN;Acc:ZDB-GENE-040625-35]
ENSDARG00000063899	mt-nd2	0.456606	12.8064	3.94445	0.0470263	0.560737	NADH dehydrogenase 2, mitochondrial [Source:ZFIN;Acc:ZDB-GENE-011205-8]
ENSDARG00000070029	ehhadh	3.3891	1.25152	3.94342	0.0470552	0.560737	enoyl-CoA, hydratase/3-hydroxyacyl CoA dehydrogenase [Source:ZFIN;Acc:ZDB-GENE-040426-2581]
ENSDARG00000078076	nab2	-3.2071	1.76321	3.97415	0.0462038	0.560737	NGFI-A binding protein 2 (EGR1 binding protein 2) [Source:ZFIN;Acc:ZDB-GENE-080204-105]
ENSDARG00000078866	sdk1a	0.608832	6.14946	3.98234	0.0459797	0.560737	sidekick cell adhesion molecule 1a [Source:ZFIN;Acc:ZDB-GENE-081104-374]
ENSDARG00000079291	rapgef3	-1.63139	2.82429	3.97851	0.0460842	0.560737	Rap guanine nucleotide exchange factor (GEF) 3 [Source:ZFIN;Acc:ZDB-GENE-090312-38]
ENSDARG00000079892	PLXNB2	-3.22593	1.44133	3.95639	0.0466937	0.560737
ENSDARG00000086490	SUN2	3.09843	1.47426	3.94514	0.047007	0.560737
ENSDARG00000089245	dusp23b	3.27952	1.53159	3.9568	0.0466823	0.560737	dual specificity phosphatase 23b [Source:ZFIN;Acc:ZDB-GENE-040718-163]
ENSDARG00000092060	tbx5b	0.996444	3.94244	3.9564	0.0466935	0.560737	T-box 5b [Source:ZFIN;Acc:ZDB-GENE-060601-2]
ENSDARG00000099423	CR391930.1	-0.772411	4.82361	3.95137	0.0468332	0.560737
ENSDARG00000099705	foxred1	1.30591	3.27726	3.95344	0.0467758	0.560737	FAD-dependent oxidoreductase domain containing 1 [Source:ZFIN;Acc:ZDB-GENE-080204-64]
ENSDARG00000099942	CU571256.1	4.73167	-0.45166	3.98662	0.0458631	0.560737
ENSDARG00000101378	nadsyn1	2.8307	1.65793	3.96643	0.0464162	0.560737	NAD synthetase 1 [Source:ZFIN;Acc:ZDB-GENE-070615-22]
ENSDARG00000102258	si:dkey-1b17.1	4.81341	-0.511919	3.9757	0.0461613	0.560737	si:dkey-1b17.1 [Source:ZFIN;Acc:ZDB-GENE-050208-688]
ENSDARG00000103826	gpib	0.530207	7.14798	3.94668	0.046964	0.560737	glucose-6-phosphate isomerase b [Source:ZFIN;Acc:ZDB-GENE-020513-3]
ENSDARG00000104950	si:ch211-198c1.4	-4.69224	-0.588391	3.95221	0.0468098	0.560737	si:ch211-198c1.4 [Source:ZFIN;Acc:ZDB-GENE-141211-3]
ENSDARG00000038991	nsfb	2.12245	2.22378	3.93953	0.0471641	0.561083	N-ethylmaleimide-sensitive factor b [Source:ZFIN;Acc:ZDB-GENE-050808-1]
ENSDARG00000092454	si:dkey-14o1.19	4.68261	-0.479514	3.93763	0.0472171	0.561234	si:dkey-14o1.19 [Source:ZFIN;Acc:ZDB-GENE-081104-316]
ENSDARG00000017320	f11r.1	-4.67004	-0.670266	3.93417	0.0473144	0.561909	F11 receptor, tandem duplicate 1 [Source:ZFIN;Acc:ZDB-GENE-030131-2416]
ENSDARG00000042440	p2rx7	4.68004	0.46756	3.93035	0.0474221	0.562654	purinergic receptor P2X, ligand-gated ion channel, 7 [Source:ZFIN;Acc:ZDB-GENE-030319-6]
ENSDARG00000053520	C12H7orf62	-3.17346	1.40996	3.92907	0.0474581	0.562654
ENSDARG00000070371	kat7a	-1.56079	2.87252	3.92749	0.0475028	0.562704	K(lysine) acetyltransferase 7a [Source:ZFIN;Acc:ZDB-GENE-060929-168]
ENSDARG00000008765	tmed5	0.895615	4.18641	3.92354	0.0476144	0.562706	transmembrane p24 trafficking protein 5 [Source:ZFIN;Acc:ZDB-GENE-040426-1302]
ENSDARG00000015161	zgc:92664	4.80467	-0.659062	3.90816	0.0480521	0.562706	zgc:92664 [Source:ZFIN;Acc:ZDB-GENE-040718-119]
ENSDARG00000045661	irf7	-2.09197	2.12172	3.91679	0.047806	0.562706	interferon regulatory factor 7 [Source:ZFIN;Acc:ZDB-GENE-040426-1518]
ENSDARG00000055620	acad9	0.642283	5.628	3.90495	0.0481441	0.562706	acyl-CoA dehydrogenase family, member 9 [Source:ZFIN;Acc:ZDB-GENE-060616-196]
ENSDARG00000058821	sema5a	1.08983	3.70368	3.90048	0.0482725	0.562706	sema domain, seven thrombospondin repeats (type 1 and type 1-like), transmembrane domain (TM) and short cytoplasmic domain, (semaphorin) 5A [Source:ZFIN;Acc:ZDB-GENE-030131-8969]
ENSDARG00000067920	rab8a	3.24881	1.41201	3.90231	0.0482197	0.562706	RAB8A, member RAS oncogene family [Source:ZFIN;Acc:ZDB-GENE-070424-36]
ENSDARG00000070480	agr2	-3.3871	1.27012	3.90314	0.048196	0.562706	anterior gradient 2 [Source:ZFIN;Acc:ZDB-GENE-050417-214]
ENSDARG00000073917	b3glcta	1.40862	3.20933	3.92193	0.04766	0.562706	beta 3-glucosyltransferase a [Source:ZFIN;Acc:ZDB-GENE-110411-147]
ENSDARG00000076791	cdk13	3.3706	1.52775	3.90413	0.0481677	0.562706	cyclin-dependent kinase 13 [Source:ZFIN;Acc:ZDB-GENE-030131-4975]
ENSDARG00000078508	KCP	4.24109	0.787632	3.90731	0.0480765	0.562706	kielin/chordin-like protein [Source:HGNC Symbol;Acc:HGNC:17585]
ENSDARG00000079905	mark2a	0.612474	5.85021	3.90143	0.0482449	0.562706	MAP/microtubule affinity-regulating kinase 2a [Source:ZFIN;Acc:ZDB-GENE-030131-4145]
ENSDARG00000086100	CD302	2.68058	1.83697	3.91865	0.0477531	0.562706
ENSDARG00000093760	si:ch211-197h24.9	-3.14411	1.31797	3.90584	0.0481185	0.562706	si:ch211-197h24.9 [Source:ZFIN;Acc:ZDB-GENE-031116-15]
ENSDARG00000093833	si:ch73-382f3.1	4.42139	0.876669	3.91526	0.0478495	0.562706	si:ch73-382f3.1 [Source:ZFIN;Acc:ZDB-GENE-030131-9513]
ENSDARG00000094235	or115-14	-3.47582	1.33249	3.92013	0.0477113	0.562706	odorant receptor, family F, subfamily115, member 14 [Source:ZFIN;Acc:ZDB-GENE-010309-1]
ENSDARG00000098153	lhfpl2b	-4.32573	1.04549	3.92555	0.0475576	0.562706	lipoma HMGIC fusion partner-like 2b [Source:ZFIN;Acc:ZDB-GENE-050417-10]
ENSDARG00000098265	si:dkey-16p19.1	-4.19377	0.792087	3.90233	0.0482193	0.562706	si:dkey-16p19.1 [Source:ZFIN;Acc:ZDB-GENE-120709-3]
ENSDARG00000101772	si:dkey-220o21.5	-4.95257	0.577465	3.91222	0.0479362	0.562706	si:dkey-220o21.5 [Source:ZFIN;Acc:ZDB-GENE-110913-95]
ENSDARG00000102691	BX649556.2	4.83654	-0.685806	3.9041	0.0481684	0.562706
ENSDARG00000077878	si:dkey-192l18.9	4.55848	-0.445546	3.89727	0.0483646	0.562904	F-box and leucine rich repeat protein 7 [Source:HGNC Symbol;Acc:HGNC:13604]
ENSDARG00000086947	si:ch211-147m6.1	-4.65222	-0.740794	3.89707	0.0483705	0.562904	si:ch211-147m6.1 [Source:ZFIN;Acc:ZDB-GENE-131120-57]
ENSDARG00000037071	rps26	1.41336	3.23554	3.89359	0.0484708	0.5636	ribosomal protein S26 [Source:ZFIN;Acc:ZDB-GENE-030131-8606]
ENSDARG00000063307	sgsm2	0.644811	5.592	3.89114	0.0485415	0.56395	small G protein signaling modulator 2 [Source:ZFIN;Acc:ZDB-GENE-131119-52]
ENSDARG00000002787	tle3a	1.53142	3.04665	3.88277	0.0487841	0.564481	transducin-like enhancer of split 3a [Source:ZFIN;Acc:ZDB-GENE-990415-86]
ENSDARG00000053058	rps11	-0.49882	8.57794	3.88073	0.0488434	0.564481	ribosomal protein S11 [Source:ZFIN;Acc:ZDB-GENE-040426-2701]
ENSDARG00000059714	arsk	-4.66488	-0.669982	3.88366	0.0487582	0.564481	arylsulfatase family, member K [Source:ZFIN;Acc:ZDB-GENE-060929-332]
ENSDARG00000068187	spg7	0.862304	4.45706	3.87976	0.0488716	0.564481	spastic paraplegia 7 [Source:ZFIN;Acc:ZDB-GENE-030131-5391]
ENSDARG00000092388	si:ch211-264f5.5	4.16566	0.318307	3.88496	0.0487203	0.564481	si:ch211-264f5.5 [Source:ZFIN;Acc:ZDB-GENE-081031-88]
ENSDARG00000100456	ptk2aa	1.2832	3.52602	3.88037	0.0488538	0.564481	protein tyrosine kinase 2aa [Source:ZFIN;Acc:ZDB-GENE-031114-5]
ENSDARG00000102431	si:ch211-189a15.3	4.81763	-0.698378	3.88518	0.0487141	0.564481	si:ch211-189a15.3 [Source:ZFIN;Acc:ZDB-GENE-141222-49]
ENSDARG00000102090	CABZ01021453.1	1.10244	3.69904	3.87626	0.0489735	0.565188
ENSDARG00000016463	trappc6b	2.67942	2.07449	3.86214	0.0493873	0.565343	trafficking protein particle complex 6b [Source:ZFIN;Acc:ZDB-GENE-041010-122]
ENSDARG00000027824	top1mt	3.45655	1.12161	3.87207	0.049096	0.565343	topoisomerase (DNA) I, mitochondrial [Source:ZFIN;Acc:ZDB-GENE-040624-2]
ENSDARG00000041140	ddb2	4.79309	-0.69962	3.86041	0.0494384	0.565343	damage-specific DNA binding protein 2 [Source:ZFIN;Acc:ZDB-GENE-050419-169]
ENSDARG00000059871	shrprbck1r	-0.819539	4.46242	3.85778	0.0495158	0.565343	sharpin and rbck1 related [Source:ZFIN;Acc:ZDB-GENE-080220-52]
ENSDARG00000060962	btr04	4.1837	0.44604	3.86947	0.0491722	0.565343
ENSDARG00000061852	olfml3a	-4.62802	-0.643915	3.85778	0.0495158	0.565343	olfactomedin-like 3a [Source:ZFIN;Acc:ZDB-GENE-060825-31]
ENSDARG00000070601	RASSF5	1.51585	3.14948	3.87101	0.0491271	0.565343	Ras association domain family member 5 [Source:HGNC Symbol;Acc:HGNC:17609]
ENSDARG00000087688	KLHL29	3.89965	0.449994	3.85831	0.0495002	0.565343
ENSDARG00000088966	BX511034.3	-4.65452	-0.673966	3.87308	0.0490664	0.565343
ENSDARG00000094759	si:dkey-85k15.7	2.87453	1.60864	3.86248	0.0493774	0.565343	si:dkey-85k15.7 [Source:ZFIN;Acc:ZDB-GENE-100921-85]
ENSDARG00000095639	si:dkey-177p2.5	5.00442	0.247393	3.86092	0.0494233	0.565343	si:dkey-177p2.5 [Source:ZFIN;Acc:ZDB-GENE-041001-123]
ENSDARG00000102009	ppp2r2d	1.7018	2.68417	3.86793	0.0492171	0.565343	protein phosphatase 2, regulatory subunit B, delta [Source:ZFIN;Acc:ZDB-GENE-040426-2086]
ENSDARG00000103186	si:ch73-389k6.1	4.68561	-0.624505	3.86182	0.0493967	0.565343	si:ch73-389k6.1 [Source:ZFIN;Acc:ZDB-GENE-091204-408]
ENSDARG00000010641	slc20a1b	0.497928	8.10346	3.85166	0.0496967	0.566298	solute carrier family 20 (phosphate transporter), member 1b [Source:ZFIN;Acc:ZDB-GENE-030131-260]
ENSDARG00000018159	ano10b	2.28123	2.19407	3.85093	0.0497185	0.566298	anoctamin 10b [Source:ZFIN;Acc:ZDB-GENE-061013-169]
ENSDARG00000079624	amer1	2.29561	2.64439	3.85082	0.0497217	0.566298	APC membrane recruitment protein 1 [Source:ZFIN;Acc:ZDB-GENE-070719-2]
ENSDARG00000005359	sucla2	0.521621	7.16709	3.84466	0.0499047	0.567916	succinate-CoA ligase, ADP-forming, beta subunit [Source:ZFIN;Acc:ZDB-GENE-040426-1963]
ENSDARG00000014101	pyroxd2	3.24284	1.13162	3.83419	0.0502171	0.568123	pyridine nucleotide-disulphide oxidoreductase domain 2 [Source:ZFIN;Acc:ZDB-GENE-050506-147]
ENSDARG00000014463	usf1l	-0.770134	4.65752	3.83726	0.0501254	0.568123	upstream transcription factor 1, like [Source:ZFIN;Acc:ZDB-GENE-040426-2269]
ENSDARG00000015765	iah1	4.71112	0.731277	3.83574	0.0501708	0.568123	isoamyl acetate-hydrolyzing esterase 1 homolog (S. cerevisiae) [Source:ZFIN;Acc:ZDB-GENE-041008-186]
ENSDARG00000041691	bhlhe41	0.585565	6.16259	3.84081	0.0500193	0.568123	basic helix-loop-helix family, member e41 [Source:ZFIN;Acc:ZDB-GENE-050419-146]
ENSDARG00000055784	ptpn3	-3.33172	1.3784	3.84217	0.0499789	0.568123	protein tyrosine phosphatase, non-receptor type 3 [Source:ZFIN;Acc:ZDB-GENE-030131-2934]
ENSDARG00000069615	ckmt2a	0.561697	6.4498	3.83654	0.0501468	0.568123	creatine kinase, mitochondrial 2a (sarcomeric) [Source:ZFIN;Acc:ZDB-GENE-030131-5717]
ENSDARG00000096084	si:dkey-256i11.6	-4.61663	-0.703924	3.8331	0.0502499	0.568123	si:dkey-256i11.6 [Source:ZFIN;Acc:ZDB-GENE-110914-215]
ENSDARG00000098438	slc6a6b	0.48978	8.75352	3.83572	0.0501715	0.568123	solute carrier family 6 (neurotransmitter transporter), member 6b [Source:ZFIN;Acc:ZDB-GENE-030131-3077]
ENSDARG00000009087	cd74a	-3.11848	1.82174	3.82636	0.0504525	0.569578	CD74 molecule, major histocompatibility complex, class II invariant chain a [Source:ZFIN;Acc:ZDB-GENE-000901-1]
ENSDARG00000038166	hyal6	4.64499	-0.655331	3.82184	0.0505888	0.569578	hyaluronoglucosaminidase 6 [Source:ZFIN;Acc:ZDB-GENE-070112-2372]
ENSDARG00000038910	pccb	0.705896	5.10749	3.81924	0.0506671	0.569578	propionyl CoA carboxylase, beta polypeptide [Source:ZFIN;Acc:ZDB-GENE-040426-2467]
ENSDARG00000055852	MTNR1A	4.59676	-0.229239	3.82569	0.0504727	0.569578	melatonin receptor 1A b [Source:ZFIN;Acc:ZDB-GENE-080107-4]
ENSDARG00000059838	myom3	1.98026	2.52022	3.81857	0.0506876	0.569578	myomesin 3 [Source:ZFIN;Acc:ZDB-GENE-080326-1]
ENSDARG00000062469	hipk3a	0.510277	7.49167	3.82137	0.0506029	0.569578	homeodomain interacting protein kinase 3a [Source:ZFIN;Acc:ZDB-GENE-061207-54]
ENSDARG00000070822	cnp	0.923284	4.18593	3.81794	0.0507066	0.569578	2',3'-cyclic nucleotide 3' phosphodiesterase [Source:ZFIN;Acc:ZDB-GENE-030521-29]
ENSDARG00000095080	si:ch211-245b21.1	3.18689	1.64606	3.82098	0.0506146	0.569578	si:ch211-245b21.1 [Source:ZFIN;Acc:ZDB-GENE-141222-11]
ENSDARG00000097374	si:dkey-108k21.7	-4.56883	-0.751975	3.81658	0.0507477	0.56958	si:dkey-108k21.7 [Source:ZFIN;Acc:ZDB-GENE-131121-335]
ENSDARG00000026759	ldlrb	2.90875	1.2378	3.81434	0.0508158	0.569704	low density lipoprotein receptor b [Source:ZFIN;Acc:ZDB-GENE-040426-1254]
ENSDARG00000033738	zgc:153867	-0.620088	5.83517	3.81	0.0509475	0.569704	zgc:153867 [Source:ZFIN;Acc:ZDB-GENE-030131-9170]
ENSDARG00000051761	trim44	4.71028	0.418246	3.81013	0.0509436	0.569704	tripartite motif containing 44 [Source:ZFIN;Acc:ZDB-GENE-050522-37]
ENSDARG00000095163	si:ch211-202h14.1	5.28473	0.441442	3.80981	0.0509534	0.569704	si:ch211-202h14.1 [Source:ZFIN;Acc:ZDB-GENE-141215-53]
ENSDARG00000102318	il6	4.58379	-0.626403	3.80946	0.0509638	0.569704	interleukin 6 (interferon, beta 2) [Source:ZFIN;Acc:ZDB-GENE-120509-1]
ENSDARG00000078479	mocs1	3.31348	0.890947	3.80643	0.0510562	0.570278	molybdenum cofactor synthesis 1 [Source:ZFIN;Acc:ZDB-GENE-130215-1]
ENSDARG00000004806	grwd1	0.708879	5.00731	3.74289	0.0530328	0.571072	glutamate-rich WD repeat containing 1 [Source:ZFIN;Acc:ZDB-GENE-030131-9844]
ENSDARG00000005163	efr3a	1.4609	2.91472	3.78608	0.0516805	0.571072	EFR3 homolog A (S. cerevisiae) [Source:ZFIN;Acc:ZDB-GENE-040426-1681]
ENSDARG00000006786	copz2	-0.699343	5.13965	3.78364	0.0517561	0.571072	coatomer protein complex, subunit zeta 2 [Source:ZFIN;Acc:ZDB-GENE-000406-5]
ENSDARG00000011941	bmpr2a	-1.2395	3.29786	3.77512	0.0520202	0.571072	bone morphogenetic protein receptor, type II a (serine/threonine kinase) [Source:ZFIN;Acc:ZDB-GENE-070618-1]
ENSDARG00000012741	tmem57b	1.50619	2.95758	3.76838	0.0522302	0.571072	transmembrane protein 57b [Source:ZFIN;Acc:ZDB-GENE-040426-1188]
ENSDARG00000013741	lancl1	1.18427	3.43147	3.74368	0.0530076	0.571072	LanC antibiotic synthetase component C-like 1 (bacterial) [Source:ZFIN;Acc:ZDB-GENE-040924-1]
ENSDARG00000014953	cnih3	0.614597	5.88548	3.75397	0.0526824	0.571072	cornichon family AMPA receptor auxiliary protein 3 [Source:ZFIN;Acc:ZDB-GENE-041001-180]
ENSDARG00000020976	ubald1b	-2.49146	2.29753	3.75288	0.0527167	0.571072	UBA-like domain containing 1b [Source:ZFIN;Acc:ZDB-GENE-050522-446]
ENSDARG00000021220	hmgcl	0.816448	4.43705	3.7574	0.0525742	0.571072	3-hydroxymethyl-3-methylglutaryl-CoA lyase [Source:ZFIN;Acc:ZDB-GENE-040426-958]
ENSDARG00000021891	ZBTB7B	-4.21258	0.439893	3.79488	0.0514094	0.571072	zinc finger and BTB domain containing 7B [Source:HGNC Symbol;Acc:HGNC:18668]
ENSDARG00000025468	bnip3la	4.5392	0.635322	3.75964	0.0525039	0.571072	BCL2/adenovirus E1B interacting protein 3-like a [Source:ZFIN;Acc:ZDB-GENE-030131-2283]
ENSDARG00000029688	hsp70.1	-0.480986	8.85467	3.75285	0.0527175	0.571072	heat shock cognate 70-kd protein, tandem duplicate 1 [Source:ZFIN;Acc:ZDB-GENE-990415-91]
ENSDARG00000035985	FAM210A	0.816323	4.49312	3.7644	0.0523547	0.571072	family with sequence similarity 210 member A [Source:HGNC Symbol;Acc:HGNC:28346]
ENSDARG00000036499	zgc:162171	4.71139	-0.76833	3.77924	0.0518922	0.571072	zgc:162171 [Source:ZFIN;Acc:ZDB-GENE-070424-24]
ENSDARG00000040432	klf2b	2.97152	1.39303	3.77596	0.051994	0.571072	Kruppel-like factor 2b [Source:ZFIN;Acc:ZDB-GENE-011109-2]
ENSDARG00000042410	rab40b	-2.16913	1.88532	3.77077	0.0521555	0.571072	RAB40B, member RAS oncogene family [Source:ZFIN;Acc:ZDB-GENE-040718-257]
ENSDARG00000042644	sod2	0.503306	7.73989	3.79718	0.0513391	0.571072	superoxide dismutase 2, mitochondrial [Source:ZFIN;Acc:ZDB-GENE-030131-7742]
ENSDARG00000045543	atp6v1f	3.29192	1.33094	3.78278	0.0517826	0.571072	ATPase, H+ transporting, lysosomal, V1 subunit F [Source:ZFIN;Acc:ZDB-GENE-040718-259]
ENSDARG00000045863	asb15b	2.0728	2.14682	3.74097	0.0530936	0.571072	ankyrin repeat and SOCS box containing 15b [Source:ZFIN;Acc:ZDB-GENE-041210-265]
ENSDARG00000052408	mgat2	4.75852	-0.0957662	3.79559	0.0513877	0.571072	mannosyl (alpha-1,6-)-glycoprotein beta-1,2-N-acetylglucosaminyltransferase [Source:ZFIN;Acc:ZDB-GENE-070410-54]
ENSDARG00000055276	rel	-3.26155	1.13637	3.74077	0.0531	0.571072	v-rel avian reticuloendotheliosis viral oncogene homolog [Source:ZFIN;Acc:ZDB-GENE-040718-255]
ENSDARG00000056907	si:rp71-45g20.10	-4.11064	0.634825	3.74121	0.0530859	0.571072	si:rp71-45g20.10 [Source:ZFIN;Acc:ZDB-GENE-070912-707]
ENSDARG00000058256	draxin	1.37521	3.17771	3.77541	0.052011	0.571072	dorsal inhibitory axon guidance protein [Source:ZFIN;Acc:ZDB-GENE-050913-20]
ENSDARG00000058585	chst2b	-2.29529	1.85057	3.76219	0.052424	0.571072	carbohydrate (N-acetylglucosamine-6-O) sulfotransferase 2b [Source:ZFIN;Acc:ZDB-GENE-060720-33]
ENSDARG00000059722	ubac1	0.628725	5.63594	3.79837	0.0513024	0.571072	UBA domain containing 1 [Source:ZFIN;Acc:ZDB-GENE-030131-9372]
ENSDARG00000068280	GRB14	1.82349	2.80331	3.79501	0.0514055	0.571072	growth factor receptor bound protein 14 [Source:HGNC Symbol;Acc:HGNC:4565]
ENSDARG00000069147	pex11b	4.57167	0.00142774	3.79772	0.0513225	0.571072	peroxisomal biogenesis factor 11 beta [Source:ZFIN;Acc:ZDB-GENE-060825-289]
ENSDARG00000076659	cdca7b	3.32542	1.5403	3.75644	0.0526045	0.571072	cell division cycle associated 7b [Source:ZFIN;Acc:ZDB-GENE-030131-607]
ENSDARG00000076924	als2b	-2.29685	1.69325	3.75188	0.052748	0.571072	amyotrophic lateral sclerosis 2b (juvenile) [Source:ZFIN;Acc:ZDB-GENE-080929-1]
ENSDARG00000077349	SORCS3	-4.55961	-0.740243	3.77319	0.0520803	0.571072	sortilin related VPS10 domain containing receptor 3 [Source:HGNC Symbol;Acc:HGNC:16699]
ENSDARG00000086405	mterf2	1.92011	2.20436	3.74243	0.0530473	0.571072	mitochondrial transcription termination factor 2 [Source:ZFIN;Acc:ZDB-GENE-070424-91]
ENSDARG00000092348	si:dkey-15h14.4	4.45552	0.85334	3.76189	0.0524334	0.571072	si:dkey-15h14.4 [Source:ZFIN;Acc:ZDB-GENE-070912-383]
ENSDARG00000092443	si:ch211-145g9.5	4.77826	0.328257	3.74795	0.0528723	0.571072	si:ch211-145g9.5 [Source:ZFIN;Acc:ZDB-GENE-090313-37]
ENSDARG00000093289	ASPG	4.67084	-0.701299	3.79298	0.051468	0.571072
ENSDARG00000094992	otx1b	-2.6075	1.57004	3.784	0.051745	0.571072	orthodenticle homeobox 1b [Source:ZFIN;Acc:ZDB-GENE-980526-400]
ENSDARG00000096273	si:dkey-3n22.9	4.55761	-0.663835	3.75773	0.0525639	0.571072	si:dkey-3n22.9 [Source:ZFIN;Acc:ZDB-GENE-120215-95]
ENSDARG00000097491	ugt1b1	1.95582	2.40089	3.75278	0.0527197	0.571072	UDP glucuronosyltransferase 1 family, polypeptide B1 [Source:ZFIN;Acc:ZDB-GENE-080227-10]
ENSDARG00000098226	smpd3	-5.32804	0.272669	3.74217	0.0530556	0.571072	sphingomyelin phosphodiesterase 3, neutral [Source:ZFIN;Acc:ZDB-GENE-081104-280]
ENSDARG00000099336	mvda	4.4423	0.355059	3.74722	0.0528955	0.571072	mevalonate (diphospho) decarboxylase a [Source:ZFIN;Acc:ZDB-GENE-041114-127]
ENSDARG00000099771	gne	2.61886	1.61607	3.74609	0.0529313	0.571072	glucosamine (UDP-N-acetyl)-2-epimerase/N-acetylmannosamine kinase [Source:ZFIN;Acc:ZDB-GENE-040426-1848]
ENSDARG00000099812	PRRT4	4.53427	-0.627929	3.76685	0.0522781	0.571072
ENSDARG00000100293	arhgef15	1.11814	3.53309	3.76356	0.052381	0.571072	Rho guanine nucleotide exchange factor (GEF) 15 [Source:ZFIN;Acc:ZDB-GENE-060526-292]
ENSDARG00000100938	hint2	4.66794	0.767024	3.78423	0.0517378	0.571072	histidine triad nucleotide binding protein 2 [Source:ZFIN;Acc:ZDB-GENE-070410-139]
ENSDARG00000101911	si:dkeyp-86d6.2	2.70058	2.01223	3.77847	0.051916	0.571072	si:dkeyp-86d6.2 [Source:ZFIN;Acc:ZDB-GENE-141216-459]
ENSDARG00000102053	si:dkeyp-79b7.4	4.56448	-0.638087	3.7674	0.0522609	0.571072	si:dkeyp-79b7.4 [Source:ZFIN;Acc:ZDB-GENE-050208-802]
ENSDARG00000102398	cnn1b	-1.77537	2.68208	3.77316	0.0520812	0.571072	calponin 1, basic, smooth muscle, b [Source:ZFIN;Acc:ZDB-GENE-091118-54]
ENSDARG00000104125	ttc6	4.57815	-0.642394	3.78165	0.0518175	0.571072	tetratricopeptide repeat domain 6 [Source:ZFIN;Acc:ZDB-GENE-090429-2]
ENSDARG00000105218	ompa	4.4083	-0.0269218	3.74092	0.0530953	0.571072	olfactory marker protein a [Source:ZFIN;Acc:ZDB-GENE-050626-118]
ENSDARG00000017004	myo10	-1.87832	2.33319	3.73648	0.0532365	0.571292	myosin X [Source:ZFIN;Acc:ZDB-GENE-070912-277]
ENSDARG00000055075	svila	-0.512025	7.27816	3.73625	0.0532438	0.571292	supervillin a [Source:ZFIN;Acc:ZDB-GENE-990706-5]
ENSDARG00000090038	BX248410.2	2.59289	2.31608	3.73823	0.0531807	0.571292
ENSDARG00000015355	fosl1a	0.484527	8.44846	3.73381	0.0533216	0.571685	FOS-like antigen 1a [Source:ZFIN;Acc:ZDB-GENE-061207-7]
ENSDARG00000033949	fbxo16	-4.49503	-0.764066	3.73056	0.0534256	0.572358	F-box protein 16 [Source:ZFIN;Acc:ZDB-GENE-041015-747]
ENSDARG00000105214	agtpbp1	2.15976	2.10731	3.72819	0.0535013	0.572727	ATP/GTP binding protein 1 [Source:ZFIN;Acc:ZDB-GENE-081104-267]
ENSDARG00000018966	cyb5r1	0.713737	5.13642	3.72566	0.0535826	0.572928	cytochrome b5 reductase 1 [Source:ZFIN;Acc:ZDB-GENE-030131-8497]
ENSDARG00000074424	ibtk	1.01564	3.7401	3.72152	0.0537155	0.572928	inhibitor of Bruton agammaglobulinemia tyrosine kinase [Source:ZFIN;Acc:ZDB-GENE-030131-6246]
ENSDARG00000077431	si:ch73-196k8.2	3.10907	1.70366	3.72226	0.0536917	0.572928	upstream transcription factor family member 3 [Source:ZFIN;Acc:ZDB-GENE-111109-1]
ENSDARG00000094938	si:dkey-199i24.3	4.30706	-0.281445	3.72119	0.0537262	0.572928	si:dkey-199i24.3 [Source:ZFIN;Acc:ZDB-GENE-050420-198]
ENSDARG00000102704	si:ch1073-376c22.1	-1.20735	3.36048	3.72372	0.0536449	0.572928	si:ch1073-376c22.1 [Source:ZFIN;Acc:ZDB-GENE-141210-15]
ENSDARG00000092115	eif4a1a	0.507534	7.37474	3.71559	0.0539067	0.574412	eukaryotic translation initiation factor 4A1A [Source:ZFIN;Acc:ZDB-GENE-031030-2]
ENSDARG00000005593	rxrga	4.49207	-0.693474	3.71132	0.0540446	0.574433	retinoid x receptor, gamma a [Source:ZFIN;Acc:ZDB-GENE-980526-36]
ENSDARG00000036073	cebpg	-0.705548	4.98227	3.71041	0.054074	0.574433	CCAAT/enhancer binding protein (C/EBP), gamma [Source:ZFIN;Acc:ZDB-GENE-020111-5]
ENSDARG00000055093	cdh27	-2.13176	1.8859	3.71055	0.0540696	0.574433	cadherin 27 [Source:ZFIN;Acc:ZDB-GENE-141215-13]
ENSDARG00000094441	si:dkey-161j23.5	-2.05429	2.06895	3.7114	0.0540419	0.574433	si:dkey-161j23.5 [Source:ZFIN;Acc:ZDB-GENE-091204-373]
ENSDARG00000005578	ugp2a	0.589915	6.04364	3.70652	0.0542004	0.574929	UDP-glucose pyrophosphorylase 2a [Source:ZFIN;Acc:ZDB-GENE-090311-46]
ENSDARG00000060041	lig1	1.79259	2.36461	3.70515	0.0542449	0.574929	ligase I, DNA, ATP-dependent [Source:ZFIN;Acc:ZDB-GENE-110404-2]
ENSDARG00000098583	wbp1	0.511547	7.29918	3.70594	0.0542191	0.574929	WW domain binding protein 1 [Source:ZFIN;Acc:ZDB-GENE-040426-1830]
ENSDARG00000027826	hdhd1	4.34514	0.60179	3.69883	0.0544507	0.576671	pseudouridine 5'-phosphatase [Source:ZFIN;Acc:ZDB-GENE-050522-36]
ENSDARG00000004904	gys2	-4.45324	-0.806712	3.6783	0.055125	0.577667	glycogen synthase 2 [Source:ZFIN;Acc:ZDB-GENE-030826-31]
ENSDARG00000011049	slc17a9b	5.13894	0.432544	3.67666	0.0551791	0.577667	solute carrier family 17 (vesicular nucleotide transporter), member 9b [Source:ZFIN;Acc:ZDB-GENE-040718-380]
ENSDARG00000016307	mrpl46	1.43386	3.07584	3.67831	0.0551246	0.577667	mitochondrial ribosomal protein L46 [Source:ZFIN;Acc:ZDB-GENE-040718-224]
ENSDARG00000034982	zcchc8	-2.05565	2.13754	3.69042	0.054726	0.577667	zinc finger, CCHC domain containing 8 [Source:ZFIN;Acc:ZDB-GENE-060526-6]
ENSDARG00000036481	tcn2	4.63955	0.573652	3.68809	0.0548022	0.577667	transcobalamin II [Source:ZFIN;Acc:ZDB-GENE-030131-4648]
ENSDARG00000039211	zgc:77439	1.82571	2.62527	3.68792	0.054808	0.577667	zgc:77439 [Source:ZFIN;Acc:ZDB-GENE-031010-24]
ENSDARG00000042005	elp3	2.93726	1.48737	3.68194	0.0550048	0.577667	elongator acetyltransferase complex subunit 3 [Source:ZFIN;Acc:ZDB-GENE-050327-35]
ENSDARG00000052712	suclg1	0.500154	7.51717	3.6816	0.055016	0.577667	succinate-CoA ligase, alpha subunit [Source:ZFIN;Acc:ZDB-GENE-040912-101]
ENSDARG00000054162	nfatc4	4.48556	-0.731646	3.67536	0.0552222	0.577667	nuclear factor of activated T-cells, cytoplasmic, calcineurin-dependent 4 [Source:ZFIN;Acc:ZDB-GENE-070912-659]
ENSDARG00000056920	tmem88a	4.56814	-0.771089	3.6882	0.0547986	0.577667	transmembrane protein 88 a [Source:ZFIN;Acc:ZDB-GENE-040426-1808]
ENSDARG00000063539	slc25a15a	4.56237	-0.770848	3.68703	0.0548373	0.577667	solute carrier family 25 (mitochondrial carrier; ornithine transporter) member 15a [Source:ZFIN;Acc:ZDB-GENE-070112-1072]
ENSDARG00000077852	samd11	1.6951	2.67974	3.67687	0.0551723	0.577667	sterile alpha motif domain containing 11 [Source:ZFIN;Acc:ZDB-GENE-060428-2]
ENSDARG00000079216	DPEP3	-0.66011	5.32149	3.67651	0.0551842	0.577667	dipeptidase 2 [Source:HGNC Symbol;Acc:HGNC:23028]
ENSDARG00000083462	AC024175.22	-3.92849	0.9578	3.67578	0.0552084	0.577667
ENSDARG00000095763	si:ch73-222f22.2	4.57962	-0.826038	3.67448	0.0552515	0.577667	si:ch73-222f22.2 [Source:ZFIN;Acc:ZDB-GENE-100921-20]
ENSDARG00000101663	CABZ01078663.1	-3.01284	1.36122	3.6824	0.0549896	0.577667
ENSDARG00000103145	cdk2ap2	-1.81585	2.5153	3.68755	0.0548202	0.577667	cyclin-dependent kinase 2 associated protein 2 [Source:ZFIN;Acc:ZDB-GENE-040718-35]
ENSDARG00000078741	zgc:172136	-4.4152	0.126366	3.67322	0.0552932	0.577669	FERM domain containing 1 [Source:HGNC Symbol;Acc:HGNC:21240]
ENSDARG00000082753	AC024175.17	0.435977	14.8869	3.6706	0.0553803	0.577709
ENSDARG00000103786	klhl13	1.06302	3.73851	3.67181	0.05534	0.577709	kelch-like family member 13 [Source:ZFIN;Acc:ZDB-GENE-030131-2671]
ENSDARG00000100435	sec22bb	-1.56463	2.65558	3.66863	0.0554457	0.577958	SEC22 homolog B, vesicle trafficking protein b [Source:ZFIN;Acc:ZDB-GENE-030131-5488]
ENSDARG00000003811	plxnb2a	0.535936	6.67538	3.65879	0.0557741	0.578051	plexin b2a [Source:ZFIN;Acc:ZDB-GENE-030131-8917]
ENSDARG00000020239	lpin1	0.675725	5.21474	3.65983	0.0557393	0.578051	lipin 1 [Source:ZFIN;Acc:ZDB-GENE-080722-2]
ENSDARG00000029473	gstm.2	-4.56034	0.398368	3.65893	0.0557695	0.578051	glutathione S-transferase mu tandem duplicate 2 [Source:ZFIN;Acc:ZDB-GENE-080218-30]
ENSDARG00000035573	AK6	1.35662	3.16396	3.66209	0.0556636	0.578051	adenylate kinase 6 [Source:HGNC Symbol;Acc:HGNC:49151]
ENSDARG00000062904	idua	2.68145	1.60714	3.66218	0.0556607	0.578051	iduronidase, alpha-L- [Source:ZFIN;Acc:ZDB-GENE-060526-29]
ENSDARG00000087381	tcf23	-4.43551	-0.808512	3.6616	0.0556801	0.578051	transcription factor 23 [Source:ZFIN;Acc:ZDB-GENE-090806-5]
ENSDARG00000097880	si:dkey-45l12.3	4.56575	-0.838596	3.65839	0.0557874	0.578051	si:dkey-45l12.3 [Source:ZFIN;Acc:ZDB-GENE-131120-157]
ENSDARG00000099430	atg16l1	1.08839	3.52696	3.66407	0.0555976	0.578051	ATG16 autophagy related 16-like 1 (S. cerevisiae) [Source:ZFIN;Acc:ZDB-GENE-050417-401]
ENSDARG00000076962	gdpd5b	-1.63387	2.64979	3.65576	0.0558755	0.578149	glycerophosphodiester phosphodiesterase domain containing 5b [Source:ZFIN;Acc:ZDB-GENE-030131-6028]
ENSDARG00000103436	BX548028.1	-0.718503	4.83875	3.65563	0.0558801	0.578149
ENSDARG00000092717	si:ch211-91g3.4	4.55811	-0.83795	3.65402	0.055934	0.578276	si:ch211-91g3.4 [Source:ZFIN;Acc:ZDB-GENE-050419-143]
ENSDARG00000028386	htatip2	2.33897	1.79129	3.64216	0.0563337	0.578397	HIV-1 Tat interactive protein 2 [Source:ZFIN;Acc:ZDB-GENE-001219-1]
ENSDARG00000041022	pdcd4b	-2.22087	1.83993	3.64046	0.0563915	0.578397	programmed cell death 4b [Source:ZFIN;Acc:ZDB-GENE-030131-9847]
ENSDARG00000052658	pptc7b	0.731825	4.88272	3.64694	0.0561724	0.578397	PTC7 protein phosphatase homolog b [Source:ZFIN;Acc:ZDB-GENE-081105-111]
ENSDARG00000055589	s100t	4.07061	0.792528	3.64912	0.056099	0.578397	S100 calcium binding protein T [Source:ZFIN;Acc:ZDB-GENE-050320-61]
ENSDARG00000068572	slc16a1	0.578394	6.05373	3.6463	0.0561938	0.578397	solute carrier family 16 (monocarboxylate transporter), member 1b [Source:ZFIN;Acc:ZDB-GENE-030515-5]
ENSDARG00000069846	zgc:162944	2.59289	1.67624	3.6401	0.0564036	0.578397	zgc:162944 [Source:ZFIN;Acc:ZDB-GENE-070424-75]
ENSDARG00000087633	MAMDC4	4.48123	-0.797634	3.64132	0.0563621	0.578397
ENSDARG00000088463	FO904873.1	3.39562	1.06966	3.64901	0.0561026	0.578397
ENSDARG00000089767	rnf130	-4.78368	0.484154	3.64555	0.0562191	0.578397	ring finger protein 130 [Source:ZFIN;Acc:ZDB-GENE-050522-525]
ENSDARG00000096583	si:ch211-201p7.9	-4.40391	-0.865903	3.64245	0.056324	0.578397	si:ch211-201p7.9 [Source:ZFIN;Acc:ZDB-GENE-121214-47]
ENSDARG00000102726	si:dkey-263m6.6	5.20505	0.387413	3.64418	0.0562655	0.578397	si:dkey-263m6.6 [Source:ZFIN;Acc:ZDB-GENE-141222-79]
ENSDARG00000006527	brd3a	1.23105	3.27916	3.62857	0.0567956	0.57855	bromodomain containing 3a [Source:ZFIN;Acc:ZDB-GENE-030131-6141]
ENSDARG00000036587	cbr1	4.63359	0.410314	3.63513	0.0565721	0.57855	carbonyl reductase 1 [Source:ZFIN;Acc:ZDB-GENE-030902-2]
ENSDARG00000037284	ptges3a	0.592957	5.85258	3.63129	0.0567029	0.57855	prostaglandin E synthase 3a (cytosolic) [Source:ZFIN;Acc:ZDB-GENE-040426-2200]
ENSDARG00000040159	wnt4b	2.90595	1.78724	3.63468	0.0565875	0.57855	wingless-type MMTV integration site family, member 4b [Source:ZFIN;Acc:ZDB-GENE-000411-1]
ENSDARG00000056502	si:ch73-334d15.4	-2.07883	1.95537	3.62742	0.0568349	0.57855	si:ch73-334d15.4 [Source:ZFIN;Acc:ZDB-GENE-091204-184]
ENSDARG00000074732	BX682234.1	4.50968	-0.807371	3.62872	0.0567903	0.57855
ENSDARG00000075864	igsf9a	4.77186	0.488297	3.62902	0.0567803	0.57855	immunoglobulin superfamily, member 9a [Source:ZFIN;Acc:ZDB-GENE-060503-288]
ENSDARG00000097112	si:dkey-190i10.1	-2.59493	1.58431	3.63756	0.0564897	0.57855	si:dkey-190i10.1 [Source:ZFIN;Acc:ZDB-GENE-131127-465]
ENSDARG00000100612	BX004993.3	3.52793	0.989438	3.63245	0.0566633	0.57855	si:ch211-163c2.1 [Source:ZFIN;Acc:ZDB-GENE-160114-75]
ENSDARG00000102915	HINT2	4.51593	-0.80725	3.63579	0.0565497	0.57855	histidine triad nucleotide binding protein 2 [Source:HGNC Symbol;Acc:HGNC:18344]
ENSDARG00000077143	znf526	2.397	1.80157	3.62485	0.0569226	0.578595	zinc finger protein 526 [Source:ZFIN;Acc:ZDB-GENE-100922-260]
ENSDARG00000101220	POLRMT	2.02953	2.65067	3.62559	0.0568974	0.578595	polymerase (RNA) mitochondrial [Source:HGNC Symbol;Acc:HGNC:9200]
ENSDARG00000101831	irx1a	-0.8069	4.40685	3.62349	0.0569692	0.578645	iroquois homeobox 1a [Source:ZFIN;Acc:ZDB-GENE-040707-1]
ENSDARG00000010565	aqp4	-3.43391	1.0466	3.62107	0.0570523	0.579067	aquaporin 4 [Source:ZFIN;Acc:ZDB-GENE-040724-152]
ENSDARG00000012247	def6a	-4.37127	-0.866904	3.61377	0.0573031	0.579918	differentially expressed in FDCP 6a homolog (mouse) [Source:ZFIN;Acc:ZDB-GENE-040426-1246]
ENSDARG00000057929	naf1	4.56684	-0.237176	3.61463	0.0572734	0.579918	nuclear assembly factor 1 homolog (S. cerevisiae) [Source:ZFIN;Acc:ZDB-GENE-030131-4546]
ENSDARG00000074166	birc6	0.535944	6.66675	3.61609	0.0572231	0.579918	baculoviral IAP repeat containing 6 [Source:ZFIN;Acc:ZDB-GENE-091202-7]
ENSDARG00000103720	ZFP36	-0.48531	7.97972	3.61407	0.0572928	0.579918
ENSDARG00000010052	ndrg3b	-0.873237	4.13888	3.61	0.0574331	0.579965	ndrg family member 3b [Source:ZFIN;Acc:ZDB-GENE-030131-5606]
ENSDARG00000010516	rpl21	-0.475038	8.86532	3.61138	0.0573853	0.579965	ribosomal protein L21 [Source:ZFIN;Acc:ZDB-GENE-030131-8512]
ENSDARG00000039208	nasp	2.39136	2.25916	3.61046	0.0574174	0.579965	nuclear autoantigenic sperm protein (histone-binding) [Source:ZFIN;Acc:ZDB-GENE-030131-5511]
ENSDARG00000087822	AGAP3	-1.36074	3.10375	3.60737	0.0575242	0.580463	ArfGAP with GTPase domain, ankyrin repeat and PH domain 3 [Source:HGNC Symbol;Acc:HGNC:16923]
ENSDARG00000100504	ppp1r27b	0.656438	5.50544	3.6041	0.0576374	0.581184	protein phosphatase 1, regulatory subunit 27b [Source:ZFIN;Acc:ZDB-GENE-051023-5]
ENSDARG00000052518	stx4	0.862915	4.16151	3.60271	0.0576854	0.581246	syntaxin 4 [Source:ZFIN;Acc:ZDB-GENE-030131-2455]
ENSDARG00000089947	BX005085.1	-2.29974	1.93628	3.60091	0.0577481	0.581456
ENSDARG00000062463	zc3h12b	4.50621	-0.877318	3.59815	0.0578438	0.581577	zinc finger CCCH-type containing 12B [Source:ZFIN;Acc:ZDB-GENE-060526-290]
ENSDARG00000099306	FBXO2	-0.887283	4.13241	3.59883	0.0578201	0.581577
ENSDARG00000078244	si:ch211-197l9.2	1.35209	3.24336	3.59621	0.0579113	0.581835
ENSDARG00000104782	oaz1b	0.472212	8.72446	3.59233	0.0580468	0.582775	ornithine decarboxylase antizyme 1b [Source:ZFIN;Acc:ZDB-GENE-020731-5]
ENSDARG00000074387	FAM150A	-1.8126	2.43445	3.59097	0.0580944	0.582831	family with sequence similarity 150 member A [Source:HGNC Symbol;Acc:HGNC:33775]
ENSDARG00000024964	inadl	1.6948	2.71946	3.58813	0.0581937	0.583406	InaD-like (Drosophila) [Source:ZFIN;Acc:ZDB-GENE-030616-129]
ENSDARG00000003217	urb2	3.33447	1.02449	3.58657	0.0582484	0.583534	URB2 ribosome biogenesis 2 homolog (S. cerevisiae) [Source:ZFIN;Acc:ZDB-GENE-030131-2621]
ENSDARG00000010035	engase	2.85444	1.59684	3.58402	0.0583378	0.583588	endo-beta-N-acetylglucosaminidase [Source:ZFIN;Acc:ZDB-GENE-070112-1332]
ENSDARG00000057465	gfpt1	-4.33863	0.09456	3.58485	0.0583087	0.583588	glutamine--fructose-6-phosphate transaminase 1 [Source:ZFIN;Acc:ZDB-GENE-070423-1]
ENSDARG00000003235	nup88	2.43942	1.77523	3.5796	0.0584934	0.583999	nucleoporin 88 [Source:ZFIN;Acc:ZDB-GENE-050522-297]
ENSDARG00000006642	drg2	1.14349	3.564	3.57726	0.0585757	0.583999	developmentally regulated GTP binding protein 2 [Source:ZFIN;Acc:ZDB-GENE-040808-29]
ENSDARG00000014676	bckdhb	1.18967	3.36601	3.57171	0.0587717	0.583999	branched chain keto acid dehydrogenase E1, beta polypeptide [Source:ZFIN;Acc:ZDB-GENE-030124-2]
ENSDARG00000020509	srd5a1	3.84148	0.358853	3.56983	0.0588384	0.583999	steroid-5-alpha-reductase, alpha polypeptide 1 (3-oxo-5 alpha-steroid delta 4-dehydrogenase alpha 1) [Source:ZFIN;Acc:ZDB-GENE-060929-938]
ENSDARG00000020841	rbm7	1.36951	3.04623	3.57603	0.0586191	0.583999	RNA binding motif protein 7 [Source:ZFIN;Acc:ZDB-GENE-030131-6724]
ENSDARG00000030530	slc22a2	3.04452	1.27103	3.58019	0.0584723	0.583999	solute carrier family 22 (organic cation transporter), member 2 [Source:ZFIN;Acc:ZDB-GENE-040426-2167]
ENSDARG00000040463	si:dkey-185e18.6	1.02331	3.67975	3.56516	0.0590042	0.583999	solute carrier family 25, member 51b [Source:ZFIN;Acc:ZDB-GENE-140328-2]
ENSDARG00000044326	BX950188.1	2.30696	2.03452	3.57252	0.0587431	0.583999
ENSDARG00000056954	si:dkeyp-38g8.5	3.82938	0.953509	3.56641	0.0589595	0.583999	si:dkeyp-38g8.5 [Source:ZFIN;Acc:ZDB-GENE-081104-62]
ENSDARG00000057606	arl4ca	4.36387	-0.0054054	3.57482	0.0586618	0.583999	ADP-ribosylation factor-like 4Ca [Source:ZFIN;Acc:ZDB-GENE-050417-265]
ENSDARG00000060586	ctdspl2b	0.918638	4.05352	3.5695	0.0588502	0.583999	CTD (carboxy-terminal domain, RNA polymerase II, polypeptide A) small phosphatase like 2b [Source:ZFIN;Acc:ZDB-GENE-030131-1809]
ENSDARG00000071097	si:ch73-367f21.4	2.76074	2.00403	3.56649	0.0589566	0.583999	si:ch73-367f21.4 [Source:ZFIN;Acc:ZDB-GENE-120214-27]
ENSDARG00000091879	si:dkey-29d8.3	4.38345	-0.803462	3.56817	0.0588972	0.583999	si:dkey-29d8.3 [Source:ZFIN;Acc:ZDB-GENE-070912-508]
ENSDARG00000093503	rsf1b.1	-2.72418	2.47517	3.56448	0.0590281	0.583999	remodeling and spacing factor 1b, tandem duplicate 1 [Source:ZFIN;Acc:ZDB-GENE-030131-5829]
ENSDARG00000100313	pip5k1cb	1.98216	2.29285	3.57355	0.0587067	0.583999	phosphatidylinositol-4-phosphate 5-kinase, type I, gamma b [Source:ZFIN;Acc:ZDB-GENE-110408-21]
ENSDARG00000101135	si:dkey-85k7.7	-1.01277	3.73958	3.56383	0.0590514	0.583999	si:dkey-85k7.7 [Source:ZFIN;Acc:ZDB-GENE-040128-7]
ENSDARG00000044343	or115-13	4.37204	-0.803852	3.55958	0.0592027	0.584663	odorant receptor, family F, subfamily 115, member 13 [Source:ZFIN;Acc:ZDB-GENE-070806-14]
ENSDARG00000104559	tmem63ba	-0.849039	4.19402	3.5597	0.0591984	0.584663	transmembrane protein 63B [Source:HGNC Symbol;Acc:HGNC:17735]
ENSDARG00000100805	si:ch1073-209e23.1	4.90592	0.504894	3.55821	0.0592515	0.58473
ENSDARG00000018566	flnca	0.436217	12.4582	3.5551	0.0593627	0.585411	filamin C, gamma a (actin binding protein 280) [Source:ZFIN;Acc:ZDB-GENE-070503-1]
ENSDARG00000008235	cog5	3.05527	0.969332	3.55318	0.0594316	0.585647	component of oligomeric golgi complex 5 [Source:ZFIN;Acc:ZDB-GENE-041210-47]
ENSDARG00000039601	ier3ip1	2.60848	1.5423	3.55208	0.0594709	0.585647	immediate early response 3 interacting protein 1 [Source:ZFIN;Acc:ZDB-GENE-050506-106]
ENSDARG00000007494	st3gal8	1.37619	2.94096	3.54985	0.0595509	0.585945	ST3 beta-galactoside alpha-2,3-sialyltransferase 8 [Source:ZFIN;Acc:ZDB-GENE-050417-286]
ENSDARG00000039850	dusp22b	0.857411	4.30346	3.54888	0.0595855	0.585945	dual specificity phosphatase 22b [Source:ZFIN;Acc:ZDB-GENE-050417-257]
ENSDARG00000009336	aif1l	-2.99623	1.34518	3.53491	0.0600897	0.586332	allograft inflammatory factor 1-like [Source:ZFIN;Acc:ZDB-GENE-030131-9646]
ENSDARG00000030364	angpt1	0.715401	4.95981	3.54472	0.0597351	0.586332	angiopoietin 1 [Source:ZFIN;Acc:ZDB-GENE-010817-1]
ENSDARG00000037570	polr1d	-1.67781	2.68722	3.54471	0.0597356	0.586332	polymerase (RNA) I polypeptide D [Source:ZFIN;Acc:ZDB-GENE-040930-4]
ENSDARG00000056915	si:ch211-237l4.6	1.08313	3.60394	3.53337	0.0601454	0.586332	si:ch211-237l4.6 [Source:ZFIN;Acc:ZDB-GENE-040724-42]
ENSDARG00000067507	kctd8	-0.86773	4.10831	3.53627	0.0600402	0.586332	potassium channel tetramerization domain containing 8 [Source:ZFIN;Acc:ZDB-GENE-060117-3]
ENSDARG00000070846	dazap1	0.959006	3.97028	3.54153	0.0598501	0.586332	DAZ associated protein 1 [Source:ZFIN;Acc:ZDB-GENE-070212-1]
ENSDARG00000076127	si:dkey-20i10.4	3.23621	1.20499	3.5326	0.0601734	0.586332
ENSDARG00000096651	gpr108	2.79516	1.5877	3.5394	0.0599272	0.586332	G protein-coupled receptor 108 [Source:ZFIN;Acc:ZDB-GENE-121214-129]
ENSDARG00000098826	PLCL2	0.936736	4.03791	3.53452	0.0601038	0.586332	phospholipase C like 2 [Source:HGNC Symbol;Acc:HGNC:9064]
ENSDARG00000100324	AL627305.1	-0.698469	4.98287	3.53464	0.0600993	0.586332
ENSDARG00000100452	gltscr2	-0.531155	6.63063	3.54401	0.059761	0.586332	glioma tumor suppressor candidate region gene 2 [Source:ZFIN;Acc:ZDB-GENE-051120-21]
ENSDARG00000103341	si:ch211-110e21.4	-4.87598	0.666123	3.53455	0.0601028	0.586332
ENSDARG00000103484	si:ch211-215k15.5	4.24255	0.0804627	3.53631	0.0600388	0.586332	si:ch211-215k15.5 [Source:ZFIN;Acc:ZDB-GENE-041111-115]
ENSDARG00000096873	si:dkey-46i14.11	4.3751	-0.873799	3.5312	0.060224	0.586414	si:dkey-46i14.11 [Source:ZFIN;Acc:ZDB-GENE-131127-505]
ENSDARG00000102128	eps8	4.35998	-0.177768	3.5285	0.0603222	0.586959	epidermal growth factor receptor pathway substrate 8 [Source:ZFIN;Acc:ZDB-GENE-040426-871]
ENSDARG00000060729	trim8b	1.55089	3.0607	3.52101	0.0605956	0.58817	tripartite motif containing 8b [Source:ZFIN;Acc:ZDB-GENE-030131-4325]
ENSDARG00000068683	chmp2ba	4.40166	-0.882582	3.52045	0.060616	0.58817	charged multivesicular body protein 2Ba [Source:ZFIN;Acc:ZDB-GENE-070628-3]
ENSDARG00000074684	zmp:0000000758	3.89252	0.939032	3.52391	0.0604894	0.58817	zmp:0000000758 [Source:ZFIN;Acc:ZDB-GENE-130530-761]
ENSDARG00000078401	larp4aa	1.43674	2.92907	3.5212	0.0605885	0.58817	La ribonucleoprotein domain family, member 4Aa [Source:ZFIN;Acc:ZDB-GENE-090313-50]
ENSDARG00000099814	FBXO46	0.776588	4.5271	3.51721	0.0607347	0.588526	F-box protein 46 [Source:HGNC Symbol;Acc:HGNC:25069]
ENSDARG00000102911	FO704569.1	-0.651388	5.35137	3.51713	0.0607374	0.588526	intermediate filament family orphan 2b [Source:ZFIN;Acc:ZDB-GENE-121030-9]
ENSDARG00000017891	tcp1	0.838196	4.39162	3.51039	0.0609852	0.590515	t-complex 1 [Source:ZFIN;Acc:ZDB-GENE-990714-24]
ENSDARG00000002006	rxrbb	3.69735	0.665284	3.50257	0.0612738	0.591191	retinoid x receptor, beta b [Source:ZFIN;Acc:ZDB-GENE-990415-242]
ENSDARG00000007129	slc6a16a	2.75094	2.05302	3.49506	0.0615523	0.591191	solute carrier family 6, member 16a [Source:ZFIN;Acc:ZDB-GENE-061009-43]
ENSDARG00000019717	pbx2	1.06114	3.82807	3.49986	0.0613741	0.591191	pre-B-cell leukemia homeobox 2 [Source:ZFIN;Acc:ZDB-GENE-000405-5]
ENSDARG00000020798	necap1	-2.80916	1.3067	3.50349	0.0612397	0.591191	NECAP endocytosis associated 1 [Source:ZFIN;Acc:ZDB-GENE-040426-1682]
ENSDARG00000031048	gspt1	0.876212	4.17909	3.50667	0.0611223	0.591191	G1 to S phase transition 1 [Source:ZFIN;Acc:ZDB-GENE-040822-36]
ENSDARG00000043031	ints10	4.66443	0.179214	3.49642	0.0615017	0.591191	integrator complex subunit 10 [Source:ZFIN;Acc:ZDB-GENE-050522-2]
ENSDARG00000062511	golga3	1.03064	3.74934	3.49817	0.0614369	0.591191	golgin A3 [Source:ZFIN;Acc:ZDB-GENE-060526-252]
ENSDARG00000087443	ptp4a2a	-1.03719	3.60414	3.4947	0.0615656	0.591191	protein tyrosine phosphatase type IVA, member 2a [Source:ZFIN;Acc:ZDB-GENE-040930-1]
ENSDARG00000093125	si:ch1073-55a19.2	1.11642	3.49708	3.50015	0.0613631	0.591191	RAN binding protein 2 [Source:HGNC Symbol;Acc:HGNC:9848]
ENSDARG00000099694	neurl1b	-0.683369	4.99928	3.50209	0.0612915	0.591191	neuralized E3 ubiquitin protein ligase 1B [Source:ZFIN;Acc:ZDB-GENE-050522-102]
ENSDARG00000101419	drp2	-4.49278	0.297549	3.50033	0.0613565	0.591191	dystrophin related protein 2 [Source:ZFIN;Acc:ZDB-GENE-070228-4]
ENSDARG00000103125	TSC2	1.19228	3.39066	3.49495	0.0615563	0.591191	tuberous sclerosis 2 [Source:HGNC Symbol;Acc:HGNC:12363]
ENSDARG00000078441	ppip5k2	2.51523	2.24432	3.49159	0.0616812	0.591892	diphosphoinositol pentakisphosphate kinase 2 [Source:ZFIN;Acc:ZDB-GENE-091204-125]
ENSDARG00000061039	atp10a	-2.85242	1.10926	3.48916	0.0617719	0.592354	ATPase, class V, type 10A [Source:ZFIN;Acc:ZDB-GENE-101102-1]
ENSDARG00000040523	smpd2a	4.79504	-0.260265	3.48768	0.061827	0.592474	sphingomyelin phosphodiesterase 2a, neutral membrane (neutral sphingomyelinase) [Source:ZFIN;Acc:ZDB-GENE-051014-1]
ENSDARG00000089297	si:dkeyp-115d7.2	4.27792	-0.844317	3.48469	0.0619388	0.593135	si:dkeyp-115d7.2 [Source:ZFIN;Acc:ZDB-GENE-141215-15]
ENSDARG00000039871	rpz4	-1.90286	2.24403	3.48166	0.0620525	0.593469	rapunzel 4 [Source:ZFIN;Acc:ZDB-GENE-050417-472]
ENSDARG00000054619	fras1	-4.13301	0.642006	3.48149	0.062059	0.593469	Fraser extracellular matrix complex subunit 1 [Source:ZFIN;Acc:ZDB-GENE-060526-68]
ENSDARG00000003035	hspa9	0.456331	9.28819	3.47993	0.0621173	0.593618	heat shock protein 9 [Source:ZFIN;Acc:ZDB-GENE-030828-12]
ENSDARG00000020541	ism1	-1.14691	3.42658	3.47816	0.0621837	0.593844	isthmin 1 [Source:ZFIN;Acc:ZDB-GENE-050523-3]
ENSDARG00000013802	pcid2	1.40426	3.007	3.4681	0.062563	0.593864	PCI domain containing 2 [Source:ZFIN;Acc:ZDB-GENE-041114-79]
ENSDARG00000025089	loxl4	4.26503	-0.856632	3.47011	0.0624872	0.593864	lysyl oxidase-like 4 [Source:ZFIN;Acc:ZDB-GENE-080722-19]
ENSDARG00000027009	zgc:85777	0.516702	6.73349	3.47399	0.0623408	0.593864	zgc:85777 [Source:ZFIN;Acc:ZDB-GENE-040426-2210]
ENSDARG00000045249	nif3l1	4.23753	0.941906	3.46593	0.0626452	0.593864	NIF3 NGG1 interacting factor 3-like 1 (S. cerevisiae) [Source:ZFIN;Acc:ZDB-GENE-050706-80]
ENSDARG00000051926	plag1	2.60329	1.4043	3.47396	0.062342	0.593864	pleiomorphic adenoma gene 1 [Source:ZFIN;Acc:ZDB-GENE-060302-2]
ENSDARG00000056468	asb16	4.06851	0.791283	3.46565	0.062656	0.593864	ankyrin repeat and SOCS box containing 16 [Source:ZFIN;Acc:ZDB-GENE-031031-3]
ENSDARG00000059305	tmem37	2.90218	1.85132	3.47115	0.0624478	0.593864	transmembrane protein 37 [Source:ZFIN;Acc:ZDB-GENE-040426-2208]
ENSDARG00000059680	fscn1a	-3.06719	1.5545	3.46881	0.0625361	0.593864	fascin actin-bundling protein 1a [Source:ZFIN;Acc:ZDB-GENE-031009-1]
ENSDARG00000060113	znf395a	-2.9893	1.26167	3.47277	0.0623869	0.593864	zinc finger protein 395a [Source:ZFIN;Acc:ZDB-GENE-061215-52]
ENSDARG00000061095	stk36	4.46803	-0.0705371	3.46794	0.0625691	0.593864	serine/threonine kinase 36 (fused homolog, Drosophila) [Source:ZFIN;Acc:ZDB-GENE-030912-6]
ENSDARG00000075757	gig2e	4.3113	-0.91356	3.46632	0.0626306	0.593864	grass carp reovirus (GCRV)-induced gene 2e [Source:ZFIN;Acc:ZDB-GENE-130517-2]
ENSDARG00000078190	pcdh2g13	4.52206	0.440392	3.46272	0.0627671	0.594512	protocadherin 2 gamma 13 [Source:ZFIN;Acc:ZDB-GENE-050610-3]
ENSDARG00000076569	ndp	1.47154	2.84876	3.45962	0.0628848	0.595221	Norrie disease (pseudoglioma) [Source:ZFIN;Acc:ZDB-GENE-060216-2]
ENSDARG00000054799	rfc1	-1.48806	2.80829	3.4573	0.0629731	0.595326	replication factor C (activator 1) 1 [Source:ZFIN;Acc:ZDB-GENE-070410-99]
ENSDARG00000087657	fasn	1.36594	3.17463	3.45708	0.0629816	0.595326	fatty acid synthase [Source:ZFIN;Acc:ZDB-GENE-030131-7802]
ENSDARG00000077134	gpr158a	3.97405	0.626091	3.45426	0.063089	0.595888	G protein-coupled receptor 158a [Source:ZFIN;Acc:ZDB-GENE-060130-18]
ENSDARG00000079881	TCAIM	-0.705496	4.81304	3.45327	0.0631269	0.595888	T-cell activation inhibitor, mitochondrial [Source:ZFIN;Acc:ZDB-GENE-160113-67]
ENSDARG00000016835	tcirg1a	3.74538	0.469138	3.4427	0.0635318	0.597277	T-cell, immune regulator 1, ATPase, H+ transporting, lysosomal V0 subunit A3a [Source:ZFIN;Acc:ZDB-GENE-090311-31]
ENSDARG00000059933	ppap2b	0.970889	3.81395	3.44514	0.0634381	0.597277	phospholipid phosphatase 3 [Source:ZFIN;Acc:ZDB-GENE-060526-241]
ENSDARG00000069006	tle3b	1.36624	3.16267	3.4447	0.0634548	0.597277	transducin-like enhancer of split 3b [Source:ZFIN;Acc:ZDB-GENE-990415-85]
ENSDARG00000075382	slc9a6b	2.81635	1.25723	3.44649	0.0633861	0.597277	solute carrier family 9, subfamily A (NHE6, cation proton antiporter 6), member 6b [Source:ZFIN;Acc:ZDB-GENE-080226-2]
ENSDARG00000095682	si:ch211-194e1.8	0.673956	5.40033	3.44376	0.063491	0.597277	si:ch211-194e1.8 [Source:ZFIN;Acc:ZDB-GENE-081105-184]
ENSDARG00000097553	si:dkey-193e13.8	0.455394	9.34788	3.44719	0.0633596	0.597277	si:dkey-193e13.8 [Source:ZFIN;Acc:ZDB-GENE-131122-33]
ENSDARG00000016302	upf1	-0.563007	5.93785	3.43709	0.0637479	0.598164	upf1 regulator of nonsense transcripts homolog (yeast) [Source:ZFIN;Acc:ZDB-GENE-040426-2836]
ENSDARG00000076144	si:ch211-74m13.3	-0.640849	5.42648	3.43811	0.0637085	0.598164	si:ch211-74m13.3 [Source:ZFIN;Acc:ZDB-GENE-060503-219]
ENSDARG00000097521	si:dkey-111k8.5	2.91453	1.56858	3.43689	0.0637554	0.598164	si:dkey-111k8.5 [Source:ZFIN;Acc:ZDB-GENE-131125-101]
ENSDARG00000017315	larp7	-1.70745	2.37495	3.43352	0.0638858	0.598579	La ribonucleoprotein domain family, member 7 [Source:ZFIN;Acc:ZDB-GENE-030131-6896]
ENSDARG00000097136	si:ch211-263p13.9	-4.21786	-0.962173	3.43362	0.0638821	0.598579	si:ch211-263p13.9 [Source:ZFIN;Acc:ZDB-GENE-131127-480]
ENSDARG00000075898	spata7	-3.76363	0.968336	3.4287	0.0640726	0.59972	spermatogenesis associated 7 [Source:ZFIN;Acc:ZDB-GENE-050419-61]
ENSDARG00000095908	SAT1	0.491135	7.28306	3.42815	0.0640939	0.59972	spermidine/spermine N1-acetyltransferase 1 [Source:HGNC Symbol;Acc:HGNC:10540]
ENSDARG00000003860	cbx3a	0.718869	4.68171	3.42413	0.0642499	0.60017	chromobox homolog 3a (HP1 gamma homolog, Drosophila) [Source:ZFIN;Acc:ZDB-GENE-030131-1158]
ENSDARG00000008946	ccdc127b	2.51445	1.72507	3.42392	0.0642583	0.60017	coiled-coil domain containing 127b [Source:ZFIN;Acc:ZDB-GENE-060503-656]
ENSDARG00000013997	ern1	1.9624	2.18881	3.4163	0.0645554	0.60017	endoplasmic reticulum to nucleus signaling 1 [Source:ZFIN;Acc:ZDB-GENE-050522-431]
ENSDARG00000044827	wnt7aa	4.61649	0.442737	3.41583	0.0645739	0.60017	wingless-type MMTV integration site family, member 7Aa [Source:ZFIN;Acc:ZDB-GENE-051129-1]
ENSDARG00000052019	si:ch73-109d9.1	3.98051	0.567032	3.4178	0.0644971	0.60017	si:ch73-109d9.1 [Source:ZFIN;Acc:ZDB-GENE-110411-256]
ENSDARG00000074750	qser1	1.664	2.88495	3.41955	0.0644286	0.60017	glutamine and serine rich 1 [Source:ZFIN;Acc:ZDB-GENE-030131-2978]
ENSDARG00000078941	wu:fe11b02	-3.26322	1.09007	3.42095	0.0643738	0.60017	anoctamin 9a [Source:ZFIN;Acc:ZDB-GENE-071004-46]
ENSDARG00000096369	si:dkey-105n5.5	1.23835	3.37632	3.42106	0.0643697	0.60017	si:dkey-105n5.5 [Source:ZFIN;Acc:ZDB-GENE-120215-54]
ENSDARG00000098983	GHITM	4.27192	0.68525	3.41781	0.0644966	0.60017
ENSDARG00000101942	si:dkey-260j18.2	1.05429	3.71513	3.41824	0.0644799	0.60017	si:dkey-260j18.2 [Source:ZFIN;Acc:ZDB-GENE-030131-3956]
ENSDARG00000028163	prg4b	5.17243	0.218537	3.40957	0.0648193	0.600467	proteoglycan 4b [Source:ZFIN;Acc:ZDB-GENE-041014-324]
ENSDARG00000039483	si:dkey-51a16.9	-4.4884	0.618494	3.41106	0.0647609	0.600467	si:dkey-51a16.9 [Source:ZFIN;Acc:ZDB-GENE-030616-560]
ENSDARG00000039882	ap3s2	-1.66911	2.43229	3.40841	0.0648651	0.600467	adaptor-related protein complex 3, sigma 2 subunit [Source:ZFIN;Acc:ZDB-GENE-040718-274]
ENSDARG00000057867	lasp1	-1.5029	2.7088	3.41057	0.06478	0.600467	LIM and SH3 protein 1 [Source:ZFIN;Acc:ZDB-GENE-030131-1936]
ENSDARG00000097202	si:ch211-141i4.3	-4.87596	1.20661	3.40911	0.0648376	0.600467	si:ch211-141i4.3 [Source:ZFIN;Acc:ZDB-GENE-131122-65]
ENSDARG00000098080	gnl2	-0.902063	4.03265	3.41268	0.0646973	0.600467	guanine nucleotide binding protein-like 2 (nucleolar) [Source:ZFIN;Acc:ZDB-GENE-040426-2317]
ENSDARG00000006865	glra4a	4.51954	0.386867	3.3964	0.0653389	0.601327	glycine receptor, alpha 4a [Source:ZFIN;Acc:ZDB-GENE-010410-3]
ENSDARG00000018593	parp16	3.66234	0.737587	3.394	0.0654341	0.601327	poly (ADP-ribose) polymerase family, member 16 [Source:ZFIN;Acc:ZDB-GENE-040426-2289]
ENSDARG00000033666	pi4k2a	2.0872	2.16764	3.39643	0.0653376	0.601327	phosphatidylinositol 4-kinase type 2 alpha [Source:ZFIN;Acc:ZDB-GENE-040426-2675]
ENSDARG00000034956	myclb	-1.01998	3.65025	3.3945	0.0654141	0.601327	v-myc avian myelocytomatosis viral oncogene lung carcinoma derived homolog b [Source:ZFIN;Acc:ZDB-GENE-030131-5561]
ENSDARG00000036826	ankrd52a	2.96224	1.85573	3.40236	0.0651034	0.601327	ankyrin repeat domain 52a [Source:ZFIN;Acc:ZDB-GENE-050522-247]
ENSDARG00000043309	obscna	-4.03708	0.187296	3.40154	0.0651357	0.601327	obscurin, cytoskeletal calmodulin and titin-interacting RhoGEF a [Source:ZFIN;Acc:ZDB-GENE-040812-4]
ENSDARG00000054300	dhrs1	0.798535	4.29863	3.39596	0.0653565	0.601327	dehydrogenase/reductase (SDR family) member 1 [Source:ZFIN;Acc:ZDB-GENE-030616-591]
ENSDARG00000060580	tasp1	1.71721	2.39458	3.40286	0.0650833	0.601327	taspase, threonine aspartase, 1 [Source:ZFIN;Acc:ZDB-GENE-070424-242]
ENSDARG00000061660	CABZ01055347.1	3.64608	1.15827	3.39433	0.0654211	0.601327
ENSDARG00000079068	adam12	4.92646	-0.00117036	3.40198	0.0651182	0.601327	ADAM metallopeptidase domain 12 [Source:ZFIN;Acc:ZDB-GENE-070809-1]
ENSDARG00000097636	si:dkey-221l4.13	-1.4716	2.88271	3.39419	0.0654265	0.601327	si:dkey-221l4.13 [Source:ZFIN;Acc:ZDB-GENE-131121-163]
ENSDARG00000104295	arhgap21a	1.06036	3.54569	3.39181	0.0655209	0.601727	Rho GTPase activating protein 21a [Source:ZFIN;Acc:ZDB-GENE-090918-5]
ENSDARG00000019222	mrpl24	2.83658	2.0784	3.3859	0.0657562	0.60206	mitochondrial ribosomal protein L24 [Source:ZFIN;Acc:ZDB-GENE-040718-98]
ENSDARG00000022795	golt1ba	2.34606	1.84014	3.38908	0.0656297	0.60206	golgi transport 1Ba [Source:ZFIN;Acc:ZDB-GENE-041210-157]
ENSDARG00000033647	smarcb1a	1.46465	2.96921	3.38546	0.0657738	0.60206	SWI/SNF related, matrix associated, actin dependent regulator of chromatin, subfamily b, member 1a [Source:ZFIN;Acc:ZDB-GENE-041114-5]
ENSDARG00000086933	tnni3k	0.652087	5.23587	3.386	0.0657523	0.60206	TNNI3 interacting kinase [Source:ZFIN;Acc:ZDB-GENE-081104-399]
ENSDARG00000090747	C21H5orf15	1.11469	3.75955	3.38845	0.0656546	0.60206	si:ch73-269m14.2 [Source:ZFIN;Acc:ZDB-GENE-120215-136]
ENSDARG00000038995	tsnax	3.47559	1.40648	3.38318	0.0658648	0.6021	translin-associated factor X [Source:ZFIN;Acc:ZDB-GENE-050913-80]
ENSDARG00000040678	ccdc93	-1.11499	3.54794	3.3839	0.065836	0.6021	coiled-coil domain containing 93 [Source:ZFIN;Acc:ZDB-GENE-060421-8315]
ENSDARG00000036109	mtx1b	-3.17656	1.55531	3.37958	0.0660089	0.602624	metaxin 1b [Source:ZFIN;Acc:ZDB-GENE-021210-1]
ENSDARG00000102312	CABZ01063402.1	0.697127	4.96022	3.37965	0.0660062	0.602624
ENSDARG00000011597	atxn2l	0.733257	4.64094	3.37459	0.0662089	0.603261	ataxin 2-like [Source:ZFIN;Acc:ZDB-GENE-030131-3246]
ENSDARG00000054323	pparab	0.679316	5.06837	3.37607	0.0661496	0.603261	peroxisome proliferator-activated receptor alpha b [Source:ZFIN;Acc:ZDB-GENE-990415-211]
ENSDARG00000078136	wdr47a	4.09155	0.140531	3.37553	0.0661714	0.603261	WD repeat domain 47a [Source:ZFIN;Acc:ZDB-GENE-070216-3]
ENSDARG00000062801	erfl3	0.629977	5.45149	3.37333	0.0662598	0.603329	Ets2 repressor factor like 3 [Source:ZFIN;Acc:ZDB-GENE-090529-4]
ENSDARG00000045878	nudt4b	3.84639	0.454893	3.36811	0.06647	0.604847	nudix (nucleoside diphosphate linked moiety X)-type motif 4b [Source:ZFIN;Acc:ZDB-GENE-040912-79]
ENSDARG00000021975	ginm1	1.36336	3.03048	3.36572	0.0665665	0.605142	glycoprotein integral membrane 1 [Source:ZFIN;Acc:ZDB-GENE-030131-5900]
ENSDARG00000062521	atp9b	2.06086	2.11055	3.36407	0.0666331	0.605142	ATPase, class II, type 9B [Source:ZFIN;Acc:ZDB-GENE-060503-583]
ENSDARG00000071426	lrrc59	4.0682	0.435472	3.36507	0.0665927	0.605142	leucine rich repeat containing 59 [Source:ZFIN;Acc:ZDB-GENE-040426-2547]
ENSDARG00000003680	runx1t1	-4.77019	0.62737	3.3507	0.0671764	0.605907	runt-related transcription factor 1; translocated to, 1 (cyclin D-related) [Source:ZFIN;Acc:ZDB-GENE-060929-164]
ENSDARG00000008287	fam114a1	3.10596	1.11332	3.34887	0.0672512	0.605907	family with sequence similarity 114, member A1 [Source:ZFIN;Acc:ZDB-GENE-070410-52]
ENSDARG00000033380	gyg2	-4.14845	0.127738	3.35799	0.0668796	0.605907	glycogenin 2 [Source:ZFIN;Acc:ZDB-GENE-080723-74]
ENSDARG00000034700	vegfab	0.537473	6.37876	3.34992	0.0672082	0.605907	vascular endothelial growth factor Ab [Source:ZFIN;Acc:ZDB-GENE-030131-4605]
ENSDARG00000045482	stk38l	1.13494	3.35522	3.35428	0.0670304	0.605907	serine/threonine kinase 38 like [Source:ZFIN;Acc:ZDB-GENE-040426-798]
ENSDARG00000057006	C13H4orf32	4.80294	0.301507	3.36037	0.0667831	0.605907	zgc:113201 [Source:ZFIN;Acc:ZDB-GENE-050522-524]
ENSDARG00000063572	perp	-0.808459	4.25987	3.34781	0.0672945	0.605907	PERP, TP53 apoptosis effector [Source:ZFIN;Acc:ZDB-GENE-050104-1]
ENSDARG00000070688	ncalda	3.98869	0.608793	3.35153	0.0671427	0.605907	neurocalcin delta a [Source:ZFIN;Acc:ZDB-GENE-080220-28]
ENSDARG00000075024	KIF1C	0.47782	7.60056	3.35374	0.0670526	0.605907
ENSDARG00000089507	ugt1b5	-1.70038	2.33684	3.35967	0.0668114	0.605907	UDP glucuronosyltransferase 1 family, polypeptide B5 [Source:ZFIN;Acc:ZDB-GENE-080227-14]
ENSDARG00000095339	COL23A1	3.70471	0.606835	3.34699	0.0673279	0.605907
ENSDARG00000099397	C11H21orf2	4.57642	0.0978765	3.35651	0.0669399	0.605907	si:cabz01080295.1 [Source:ZFIN;Acc:ZDB-GENE-160114-19]
ENSDARG00000102960	vps54	-2.76584	1.93157	3.35683	0.0669268	0.605907	vacuolar protein sorting 54 homolog (S. cerevisiae) [Source:ZFIN;Acc:ZDB-GENE-081022-176]
ENSDARG00000105037	snrpf	2.05213	2.09735	3.34949	0.0672257	0.605907	small nuclear ribonucleoprotein polypeptide F [Source:ZFIN;Acc:ZDB-GENE-040930-9]
ENSDARG00000026967	ap2s1	0.631939	5.31589	3.34466	0.0674234	0.606032	adaptor-related protein complex 2, sigma 1 subunit [Source:ZFIN;Acc:ZDB-GENE-040426-2174]
ENSDARG00000054264	cog4	-1.35603	2.88741	3.34346	0.0674725	0.606032	component of oligomeric golgi complex 4 [Source:ZFIN;Acc:ZDB-GENE-060312-33]
ENSDARG00000098838	sdr42e1	2.7427	1.84639	3.34352	0.06747	0.606032	short chain dehydrogenase/reductase family 42E, member 1 [Source:ZFIN;Acc:ZDB-GENE-051120-63]
ENSDARG00000098312	scarb2	-0.710286	4.70521	3.34204	0.067531	0.606165	scavenger receptor class B, member 2 [Source:ZFIN;Acc:ZDB-GENE-020419-29]
ENSDARG00000030665	TCERG1	2.19226	2.29545	3.33545	0.0678019	0.606855	transcription elongation regulator 1 [Source:HGNC Symbol;Acc:HGNC:15630]
ENSDARG00000032261	rngtt	4.31602	0.281488	3.3367	0.0677505	0.606855	RNA guanylyltransferase and 5'-phosphatase [Source:ZFIN;Acc:ZDB-GENE-040426-2087]
ENSDARG00000041991	rrp9	1.31964	3.14018	3.33557	0.0677969	0.606855	ribosomal RNA processing 9, small subunit (SSU) processome component, homolog (yeast) [Source:ZFIN;Acc:ZDB-GENE-060427-1]
ENSDARG00000090337	pprc1	0.519564	6.52123	3.33902	0.0676549	0.606855	peroxisome proliferator-activated receptor gamma, coactivator-related 1 [Source:ZFIN;Acc:ZDB-GENE-030131-9858]
ENSDARG00000098952	gata4	0.904759	3.93721	3.33486	0.0678263	0.606855	GATA binding protein 4 [Source:ZFIN;Acc:ZDB-GENE-980526-476]
ENSDARG00000101778	ca5a	0.752832	4.51994	3.33367	0.0678752	0.606902	carbonic anhydrase Va [Source:ZFIN;Acc:ZDB-GENE-080220-57]
ENSDARG00000044194	tcta	3.01573	0.928341	3.33113	0.06798	0.607448	T-cell leukemia translocation altered gene [Source:ZFIN;Acc:ZDB-GENE-040718-325]
ENSDARG00000103052	pcyox1	4.25486	0.00667127	3.32929	0.0680565	0.607741	prenylcysteine oxidase 1 [Source:ZFIN;Acc:ZDB-GENE-050417-98]
ENSDARG00000029215	ube2z	1.54322	2.78145	3.3214	0.0683837	0.609637	ubiquitin-conjugating enzyme E2Z [Source:ZFIN;Acc:ZDB-GENE-040718-15]
ENSDARG00000031632	chst10	4.20118	0.479517	3.32099	0.0684005	0.609637	carbohydrate sulfotransferase 10 [Source:ZFIN;Acc:ZDB-GENE-040808-40]
ENSDARG00000088817	wdr59	3.62538	0.524446	3.32109	0.0683965	0.609637	WD repeat domain 59 [Source:ZFIN;Acc:ZDB-GENE-120215-187]
ENSDARG00000004574	gtf3c2	3.23664	1.03073	3.31412	0.0686872	0.609692	general transcription factor IIIC, polypeptide 2, beta [Source:ZFIN;Acc:ZDB-GENE-041014-349]
ENSDARG00000015325	u2af1	-1.25779	3.17542	3.31712	0.0685618	0.609692	U2 small nuclear RNA auxiliary factor 1 [Source:ZFIN;Acc:ZDB-GENE-020419-1]
ENSDARG00000033367	rrm2b	1.08329	3.5181	3.31654	0.0685859	0.609692	ribonucleotide reductase M2 b [Source:ZFIN;Acc:ZDB-GENE-030616-614]
ENSDARG00000051957	selm	4.30173	0.134508	3.31468	0.0686636	0.609692	selenoprotein M [Source:ZFIN;Acc:ZDB-GENE-030410-4]
ENSDARG00000062268	jarid2b	1.03456	3.66992	3.31938	0.0684677	0.609692	jumonji, AT rich interactive domain 2b [Source:ZFIN;Acc:ZDB-GENE-060503-246]
ENSDARG00000095460	si:dkey-76d18.1	3.73385	0.498931	3.31348	0.0687137	0.609692	si:dkey-76d18.1 [Source:ZFIN;Acc:ZDB-GENE-091118-84]
ENSDARG00000100143	lrp6	2.48151	1.79119	3.31816	0.0685185	0.609692	low density lipoprotein receptor-related protein 6 [Source:ZFIN;Acc:ZDB-GENE-090821-1]
ENSDARG00000025855	camk2n1a	-0.643562	5.17568	3.31222	0.0687667	0.609772	calcium/calmodulin-dependent protein kinase II inhibitor 1a [Source:ZFIN;Acc:ZDB-GENE-050522-319]
ENSDARG00000097284	si:ch211-261d7.3	5.02676	-0.0487256	3.30857	0.0689194	0.610347	si:ch211-261d7.3 [Source:ZFIN;Acc:ZDB-GENE-131121-179]
ENSDARG00000101722	larp1	1.05689	3.48775	3.3092	0.068893	0.610347	La ribonucleoprotein domain family, member 1 [Source:ZFIN;Acc:ZDB-GENE-030131-5386]
ENSDARG00000023659	gabpb1	3.37073	0.838652	3.30399	0.0691118	0.611566	GA binding protein transcription factor, beta subunit 1 [Source:ZFIN;Acc:ZDB-GENE-061027-46]
ENSDARG00000094254	si:dkey-14d8.19	4.09513	-0.606201	3.3032	0.0691451	0.611566	si:dkey-14d8.19 [Source:ZFIN;Acc:ZDB-GENE-041210-142]
ENSDARG00000035629	parvab	-0.763043	4.46314	3.29571	0.069461	0.611775	parvin, alpha b [Source:ZFIN;Acc:ZDB-GENE-070424-60]
ENSDARG00000039399	nt5c2a	0.481838	7.27379	3.29765	0.0693793	0.611775	5'-nucleotidase, cytosolic IIa [Source:ZFIN;Acc:ZDB-GENE-030131-3566]
ENSDARG00000061981	lap3	0.876925	4.0606	3.30007	0.0692769	0.611775	leucine aminopeptidase 3 [Source:ZFIN;Acc:ZDB-GENE-060719-1]
ENSDARG00000063036	psd2	0.995179	3.76321	3.29534	0.0694769	0.611775	pleckstrin and Sec7 domain containing 2 [Source:ZFIN;Acc:ZDB-GENE-030131-3033]
ENSDARG00000069101	NAPB	3.88761	0.568507	3.29666	0.0694211	0.611775	NSF attachment protein beta [Source:HGNC Symbol;Acc:HGNC:15751]
ENSDARG00000069681	pcgf6	-3.24634	1.22205	3.29788	0.0693695	0.611775	polycomb group ring finger 6 [Source:ZFIN;Acc:ZDB-GENE-060526-178]
ENSDARG00000092143	ank1a	0.669575	5.00985	3.29744	0.069388	0.611775	ankyrin 1, erythrocytic a [Source:ZFIN;Acc:ZDB-GENE-041010-44]
ENSDARG00000037804	phlda3	-1.76783	2.27943	3.29394	0.0695361	0.611909	pleckstrin homology-like domain, family A, member 3 [Source:ZFIN;Acc:ZDB-GENE-030616-267]
ENSDARG00000097224	prr33	-0.57905	5.69921	3.29108	0.0696571	0.612586	proline rich 33 [Source:ZFIN;Acc:ZDB-GENE-030131-5326]
ENSDARG00000104106	CABZ01087953.1	-5.12146	-0.0183046	3.28754	0.0698074	0.613519
ENSDARG00000013804	capns1b	-0.638331	5.21757	3.28411	0.0699534	0.614026	calpain, small subunit 1 b [Source:ZFIN;Acc:ZDB-GENE-030131-5206]
ENSDARG00000030326	efna1a	1.65951	2.72681	3.28494	0.0699183	0.614026	ephrin-A1a [Source:ZFIN;Acc:ZDB-GENE-040426-1135]
ENSDARG00000076066	march6	0.609255	5.51113	3.28098	0.0700872	0.614811	membrane-associated ring finger (C3HC4) 6 [Source:ZFIN;Acc:ZDB-GENE-070912-530]
ENSDARG00000104965	kcnj12	4.2158	0.0869583	3.27798	0.0702153	0.615547	potassium inwardly-rectifying channel, subfamily J, member 12 [Source:ZFIN;Acc:ZDB-GENE-131126-14]
ENSDARG00000004724	tcea3	1.50527	2.95032	3.26854	0.0706205	0.616015	transcription elongation factor A (SII), 3 [Source:ZFIN;Acc:ZDB-GENE-040426-1860]
ENSDARG00000016447	ythdf1	0.826256	4.12085	3.27506	0.0703404	0.616015	YTH N(6)-methyladenosine RNA binding protein 1 [Source:ZFIN;Acc:ZDB-GENE-040426-2786]
ENSDARG00000038066	kpna2	4.58522	0.234572	3.26863	0.0706164	0.616015	karyopherin alpha 2 (RAG cohort 1, importin alpha 1) [Source:ZFIN;Acc:ZDB-GENE-040718-22]
ENSDARG00000060554	mut	0.550968	6.05281	3.27385	0.0703924	0.616015	methylmalonyl CoA mutase [Source:ZFIN;Acc:ZDB-GENE-010430-3]
ENSDARG00000061921	gltpa	4.39807	-0.431533	3.27361	0.0704027	0.616015	glycolipid transfer protein a [Source:ZFIN;Acc:ZDB-GENE-060526-266]
ENSDARG00000074635	abca1a	0.561802	5.9737	3.26847	0.0706234	0.616015	ATP-binding cassette, sub-family A (ABC1), member 1A [Source:ZFIN;Acc:ZDB-GENE-031006-12]
ENSDARG00000087425	SNORA62	-5.02766	-0.200229	3.2686	0.0706181	0.616015	Small nucleolar RNA SNORA62/SNORA6 family [Source:RFAM;Acc:RF00091]
ENSDARG00000104817	ryroxd1	-2.94032	1.20822	3.2697	0.0705705	0.616015	pyridine nucleotide-disulphide oxidoreductase domain 1 [Source:ZFIN;Acc:ZDB-GENE-040426-1732]
ENSDARG00000010149	atp5a1	0.429475	10.3282	3.26424	0.070806	0.616419	ATP synthase, H+ transporting, mitochondrial F1 complex, alpha subunit 1, cardiac muscle [Source:ZFIN;Acc:ZDB-GENE-060201-1]
ENSDARG00000054848	pdk4	0.444802	9.0411	3.26541	0.0707552	0.616419	pyruvate dehydrogenase kinase, isozyme 4 [Source:ZFIN;Acc:ZDB-GENE-060503-754]
ENSDARG00000061901	ankrd13a	2.3687	1.622	3.26226	0.0708914	0.616419	ankyrin repeat domain 13A [Source:ZFIN;Acc:ZDB-GENE-030131-1833]
ENSDARG00000098906	herc7	0.607987	5.55841	3.26363	0.0708321	0.616419	hect domain and RLD 7 [Source:ZFIN;Acc:ZDB-GENE-091204-164]
ENSDARG00000103259	opn4xb	4.04293	0.950015	3.26226	0.0708915	0.616419	opsin 4xb [Source:ZFIN;Acc:ZDB-GENE-070705-526]
ENSDARG00000098032	si:dkey-7i4.13	-1.45661	3.00962	3.26078	0.0709555	0.616589	si:dkey-7i4.13 [Source:ZFIN;Acc:ZDB-GENE-131127-112]
ENSDARG00000095369	zgc:112966	-4.0638	1.28558	3.25864	0.0710479	0.617007	zgc:112966 [Source:ZFIN;Acc:ZDB-GENE-050320-137]
ENSDARG00000091252	slc22a7b.2	4.5266	0.549708	3.25737	0.0711033	0.617102	solute carrier family 22 (organic anion transporter), member 7b, tandem duplicate 2 [Source:ZFIN;Acc:ZDB-GENE-030131-9391]
ENSDARG00000013475	cct4	0.585966	5.61102	3.25442	0.0712312	0.617827	chaperonin containing TCP1, subunit 4 (delta) [Source:ZFIN;Acc:ZDB-GENE-040426-1421]
ENSDARG00000034541	tgfbr2	-1.66875	2.49336	3.25145	0.0713604	0.618175	transforming growth factor, beta receptor II [Source:ZFIN;Acc:ZDB-GENE-980526-375]
ENSDARG00000087206	CCT2	3.66437	0.84974	3.25185	0.0713429	0.618175
ENSDARG00000075331	golga4	-0.522662	6.35403	3.24775	0.0715216	0.6188	golgin A4 [Source:ZFIN;Acc:ZDB-GENE-050208-275]
ENSDARG00000078458	ppp1r37	0.639088	5.18793	3.24859	0.0714847	0.6188	protein phosphatase 1, regulatory subunit 37 [Source:ZFIN;Acc:ZDB-GENE-050208-7]
ENSDARG00000019338	adprhl2	4.77122	0.288072	3.24353	0.0717061	0.619239	ADP-ribosylhydrolase like 2 [Source:ZFIN;Acc:ZDB-GENE-040912-85]
ENSDARG00000025346	znf277	3.58224	0.771594	3.24478	0.0716515	0.619239	zinc finger protein 277 [Source:ZFIN;Acc:ZDB-GENE-040426-1633]
ENSDARG00000043561	psmc1b	1.5133	2.67549	3.24413	0.0716798	0.619239	proteasome 26S subunit, ATPase 1b [Source:ZFIN;Acc:ZDB-GENE-040625-69]
ENSDARG00000023672	timm8a	0.94702	4.0035	3.24136	0.0718009	0.619673	translocase of inner mitochondrial membrane 8 homolog A (yeast) [Source:ZFIN;Acc:ZDB-GENE-040801-158]
ENSDARG00000023771	gabrb3	-3.8797	0.88662	3.23778	0.0719582	0.619876	gamma-aminobutyric acid (GABA) A receptor, beta 3 [Source:ZFIN;Acc:ZDB-GENE-101102-2]
ENSDARG00000025518	F8A2	-3.22836	0.732512	3.23915	0.0718978	0.619876	coagulation factor VIII-associated 2 [Source:HGNC Symbol;Acc:HGNC:31849]
ENSDARG00000040286	ubl7b	2.34074	1.48362	3.2383	0.0719355	0.619876	ubiquitin-like 7b (bone marrow stromal cell-derived) [Source:ZFIN;Acc:ZDB-GENE-040426-1334]
ENSDARG00000013307	rpl19	-0.45202	8.73701	3.23552	0.0720573	0.620345	ribosomal protein L19 [Source:ZFIN;Acc:ZDB-GENE-040426-2290]
ENSDARG00000063075	soga1	2.51125	1.37312	3.23225	0.0722013	0.62063	suppressor of glucose, autophagy associated 1 [Source:ZFIN;Acc:ZDB-GENE-090313-188]
ENSDARG00000075993	clic5a	0.484095	7.14103	3.23173	0.0722245	0.62063	chloride intracellular channel 5a [Source:ZFIN;Acc:ZDB-GENE-041114-84]
ENSDARG00000094557	nupr1	-0.841922	4.16198	3.23198	0.0722135	0.62063	nuclear protein 1 [Source:ZFIN;Acc:ZDB-GENE-030131-4653]
ENSDARG00000056204	GIN1	-2.23514	1.70612	3.22742	0.0724147	0.62188
ENSDARG00000021945	ddx23	-0.795547	4.19728	3.22586	0.0724838	0.622089	DEAD (Asp-Glu-Ala-Asp) box polypeptide 23 [Source:ZFIN;Acc:ZDB-GENE-030131-6215]
ENSDARG00000032618	mgst1.1	4.78569	0.217526	3.22252	0.0726316	0.622973	microsomal glutathione S-transferase 1.1 [Source:ZFIN;Acc:ZDB-GENE-041010-30]
ENSDARG00000026871	uchl1	-1.07587	3.43122	3.21796	0.0728344	0.623942	ubiquitin carboxyl-terminal esterase L1 (ubiquitin thiolesterase) [Source:ZFIN;Acc:ZDB-GENE-030131-3844]
ENSDARG00000068240	trim110	-1.60051	2.46602	3.21866	0.0728032	0.623942	tripartite motif containing 110 [Source:ZFIN;Acc:ZDB-GENE-070912-10]
ENSDARG00000075209	p4htm	2.48325	1.56996	3.21679	0.0728865	0.624003	prolyl 4-hydroxylase, transmembrane (endoplasmic reticulum) [Source:ZFIN;Acc:ZDB-GENE-110131-7]
ENSDARG00000034897	rps10	-0.467168	7.83455	3.2071	0.0733195	0.624249	ribosomal protein S10 [Source:ZFIN;Acc:ZDB-GENE-040426-1481]
ENSDARG00000038785	abcf2a	0.564293	5.77359	3.21444	0.0729914	0.624249	ATP-binding cassette, sub-family F (GCN20), member 2a [Source:ZFIN;Acc:ZDB-GENE-030131-8714]
ENSDARG00000038865	acox3	1.31076	3.029	3.20722	0.0733141	0.624249	acyl-CoA oxidase 3, pristanoyl [Source:ZFIN;Acc:ZDB-GENE-040426-2163]
ENSDARG00000057096	ndr1	4.61273	0.019105	3.21262	0.0730724	0.624249	nodal-related 1 [Source:ZFIN;Acc:ZDB-GENE-990415-256]
ENSDARG00000069175	vps4b	-1.00442	3.65722	3.2134	0.0730376	0.624249	vacuolar protein sorting 4b homolog B (S. cerevisiae) [Source:ZFIN;Acc:ZDB-GENE-040426-1235]
ENSDARG00000070084	phf10	2.91786	1.55691	3.21153	0.0731209	0.624249	PHD finger protein 10 [Source:ZFIN;Acc:ZDB-GENE-040426-1573]
ENSDARG00000091997	si:ch211-284e13.11	3.34419	0.907004	3.20896	0.0732361	0.624249	si:ch211-284e13.11 [Source:ZFIN;Acc:ZDB-GENE-060526-157]
ENSDARG00000094469	si:ch211-148l7.4	2.14074	1.9941	3.20936	0.073218	0.624249	si:ch211-148l7.4 [Source:ZFIN;Acc:ZDB-GENE-090313-38]
ENSDARG00000095731	si:dkey-184j23.1	4.77154	-0.209322	3.2103	0.0731759	0.624249	si:dkey-184j23.1 [Source:ZFIN;Acc:ZDB-GENE-070705-329]
ENSDARG00000032114	slain2	1.18906	3.39471	3.20445	0.0734383	0.624587	SLAIN motif family, member 2 [Source:ZFIN;Acc:ZDB-GENE-041014-251]
ENSDARG00000051879	abcc8	4.21722	0.290175	3.2021	0.0735437	0.624587	ATP-binding cassette, sub-family C (CFTR/MRP), member 8 [Source:ZFIN;Acc:ZDB-GENE-050517-22]
ENSDARG00000056141	coq10b	0.464995	7.72067	3.20415	0.0734515	0.624587	coenzyme Q10B [Source:ZFIN;Acc:ZDB-GENE-050417-263]
ENSDARG00000062280	hace1	1.69572	2.54602	3.20041	0.0736197	0.624587	HECT domain and ankyrin repeat containing E3 ubiquitin protein ligase 1 [Source:ZFIN;Acc:ZDB-GENE-110411-52]
ENSDARG00000074572	G3BP2	1.42687	2.89545	3.20055	0.0736134	0.624587	G3BP stress granule assembly factor 2 [Source:HGNC Symbol;Acc:HGNC:30291]
ENSDARG00000098999	si:ch73-311h14.2	3.39373	0.611991	3.20021	0.0736289	0.624587	si:ch73-311h14.2 [Source:ZFIN;Acc:ZDB-GENE-030131-1610]
ENSDARG00000010472	atp1a2a	1.12752	3.34372	3.19182	0.0740077	0.625264	ATPase, Na+/K+ transporting, alpha 2a polypeptide [Source:ZFIN;Acc:ZDB-GENE-001212-6]
ENSDARG00000030694	atp6v1e1b	0.946909	3.68869	3.19146	0.0740238	0.625264	ATPase, H+ transporting, lysosomal, V1 subunit E1b [Source:ZFIN;Acc:ZDB-GENE-020419-11]
ENSDARG00000052244	zgc:158564	0.516215	6.47859	3.19503	0.0738624	0.625264	zgc:158564 [Source:ZFIN;Acc:ZDB-GENE-070112-1662]
ENSDARG00000058574	abcg2c	4.00749	-0.203233	3.19664	0.0737897	0.625264	ATP-binding cassette, sub-family G (WHITE), member 2c [Source:ZFIN;Acc:ZDB-GENE-050517-37]
ENSDARG00000069116	timm10	1.58775	2.6995	3.19529	0.0738507	0.625264	translocase of inner mitochondrial membrane 10 homolog (yeast) [Source:ZFIN;Acc:ZDB-GENE-040718-427]
ENSDARG00000092277	si:ch73-239k17.1	3.91219	1.28689	3.19247	0.0739779	0.625264	si:dkey-148n20.1 [Source:ZFIN;Acc:ZDB-GENE-160112-1]
ENSDARG00000092826	si:ch211-243g18.3	-4.72387	0.94462	3.1935	0.0739314	0.625264	si:ch211-243g18.3 [Source:ZFIN;Acc:ZDB-GENE-091120-5]
ENSDARG00000040452	fam214a	0.670383	4.84288	3.18734	0.0742105	0.625952	family with sequence similarity 214, member A [Source:ZFIN;Acc:ZDB-GENE-050419-204]
ENSDARG00000097102	si:ch73-281n10.2	3.09999	1.18975	3.18669	0.0742403	0.625952	si:ch73-281n10.2 [Source:ZFIN;Acc:ZDB-GENE-131120-172]
ENSDARG00000102036	PTCHD3	4.7054	0.306993	3.18722	0.0742162	0.625952	patched domain containing 3 [Source:HGNC Symbol;Acc:HGNC:24776]
ENSDARG00000018627	arl5a	3.87585	-0.0802452	3.1841	0.0743582	0.626274	ADP-ribosylation factor-like 5A [Source:ZFIN;Acc:ZDB-GENE-040718-28]
ENSDARG00000043554	mrpl40	0.894101	3.98585	3.18386	0.0743687	0.626274	mitochondrial ribosomal protein L40 [Source:ZFIN;Acc:ZDB-GENE-040912-37]
ENSDARG00000006691	rpl12	-0.451491	8.19701	3.18194	0.0744561	0.626564	ribosomal protein L12 [Source:ZFIN;Acc:ZDB-GENE-030131-5297]
ENSDARG00000052775	opn3	4.15195	0.623198	3.18113	0.0744932	0.626564	opsin 3 [Source:ZFIN;Acc:ZDB-GENE-080227-16]
ENSDARG00000087585	FAM222A	1.69534	2.41384	3.17959	0.0745635	0.626776
ENSDARG00000015476	iqch	4.21631	-0.0655131	3.17621	0.0747178	0.627259	IQ motif containing H [Source:ZFIN;Acc:ZDB-GENE-050419-242]
ENSDARG00000017489	zgc:123068	3.41675	0.760223	3.16767	0.0751094	0.627259	zgc:123068 [Source:ZFIN;Acc:ZDB-GENE-051030-98]
ENSDARG00000045038	tekt3	4.79211	0.342456	3.16651	0.0751628	0.627259	tektin 3 [Source:ZFIN;Acc:ZDB-GENE-080130-2]
ENSDARG00000045666	ANKRD50	5.05896	0.211903	3.1768	0.0746907	0.627259	ankyrin repeat domain 50 [Source:HGNC Symbol;Acc:HGNC:29223]
ENSDARG00000046106	rab10	0.463439	7.53097	3.16827	0.0750821	0.627259	RAB10, member RAS oncogene family [Source:ZFIN;Acc:ZDB-GENE-040718-304]
ENSDARG00000052390	tmed8	3.85302	0.795751	3.16673	0.0751528	0.627259	transmembrane p24 trafficking protein 8 [Source:ZFIN;Acc:ZDB-GENE-050522-283]
ENSDARG00000061213	rabep2	1.05018	3.69521	3.17072	0.0749696	0.627259	rabaptin, RAB GTPase binding effector protein 2 [Source:ZFIN;Acc:ZDB-GENE-070112-572]
ENSDARG00000070623	med10	-1.27874	3.18073	3.17258	0.0748843	0.627259	mediator complex subunit 10 [Source:ZFIN;Acc:ZDB-GENE-070117-2423]
ENSDARG00000097519	si:ch211-241e1.6	-3.18473	1.43831	3.17234	0.0748949	0.627259	si:ch211-241e1.6 [Source:ZFIN;Acc:ZDB-GENE-131127-67]
ENSDARG00000102549	CR450729.2	-4.23539	0.757348	3.17296	0.0748667	0.627259
ENSDARG00000102589	rsf1a	-0.672217	4.86241	3.16896	0.0750503	0.627259	remodeling and spacing factor 1a [Source:ZFIN;Acc:ZDB-GENE-120215-90]
ENSDARG00000104638	BX324155.1	2.39586	2.09033	3.169	0.0750486	0.627259
ENSDARG00000094890	si:ch211-163b2.4	1.27146	3.36833	3.1648	0.0752415	0.627539	si:ch211-163b2.4 [Source:ZFIN;Acc:ZDB-GENE-081104-502]
ENSDARG00000000324	dcaf8	0.744613	4.42587	3.16116	0.0754095	0.628564	DDB1 and CUL4 associated factor 8 [Source:ZFIN;Acc:ZDB-GENE-070912-578]
ENSDARG00000061854	lman2	0.634722	5.12187	3.15679	0.0756117	0.629871	lectin, mannose-binding 2 [Source:ZFIN;Acc:ZDB-GENE-070209-149]
ENSDARG00000095922	zgc:91909	3.59168	1.01553	3.15552	0.0756704	0.629982
ENSDARG00000030176	ITGB1BP2	-1.06401	3.41	3.15438	0.0757233	0.630045	integrin subunit beta 1 binding protein 2 [Source:HGNC Symbol;Acc:HGNC:6154]
ENSDARG00000008976	mdn1	0.576833	5.78713	3.15294	0.0757904	0.630226	midasin AAA ATPase 1 [Source:ZFIN;Acc:ZDB-GENE-041001-138]
ENSDARG00000095418	si:dkey-254e13.11	-2.02378	2.10081	3.15181	0.0758427	0.630284	si:dkey-254e13.11 [Source:ZFIN;Acc:ZDB-GENE-070705-419]
ENSDARG00000014366	luc7l3	-0.694163	4.75097	3.1462	0.0761039	0.630834	LUC7-like 3 pre-mRNA splicing factor [Source:ZFIN;Acc:ZDB-GENE-060616-375]
ENSDARG00000035556	rps6ka3a	4.22816	0.0752611	3.14711	0.0760614	0.630834	ribosomal protein S6 kinase a, polypeptide 3a [Source:ZFIN;Acc:ZDB-GENE-030219-119]
ENSDARG00000051989	tmem187	4.82733	0.185818	3.14551	0.076136	0.630834	transmembrane protein 187 [Source:ZFIN;Acc:ZDB-GENE-090313-366]
ENSDARG00000057691	srsf1a	0.787246	4.26895	3.14553	0.0761354	0.630834	serine/arginine-rich splicing factor 1a [Source:ZFIN;Acc:ZDB-GENE-040426-1950]
ENSDARG00000094571	arl11l	4.95144	0.200832	3.14753	0.076042	0.630834	ADP-ribosylation factor-like 11, like [Source:ZFIN;Acc:ZDB-GENE-091204-415]
ENSDARG00000078654	tpx2	5.00531	0.228359	3.14444	0.076186	0.630873	TPX2, microtubule-associated, homolog (Xenopus laevis) [Source:ZFIN;Acc:ZDB-GENE-030131-9652]
ENSDARG00000005104	limk2	-1.58414	2.56332	3.14187	0.0763062	0.630903	LIM domain kinase 2 [Source:ZFIN;Acc:ZDB-GENE-040718-398]
ENSDARG00000007869	ehd3	4.79201	0.391001	3.13467	0.0766437	0.630903	EH-domain containing 3 [Source:ZFIN;Acc:ZDB-GENE-041014-352]
ENSDARG00000015536	sox6	-1.58406	2.48824	3.13725	0.0765227	0.630903	SRY (sex determining region Y)-box 6 [Source:ZFIN;Acc:ZDB-GENE-081120-6]
ENSDARG00000039935	CABZ01064672.1	-2.11903	1.91776	3.14138	0.0763293	0.630903
ENSDARG00000043569	dram2a	-4.05178	0.576785	3.13527	0.0766158	0.630903	DNA-damage regulated autophagy modulator 2a [Source:ZFIN;Acc:ZDB-GENE-081104-360]
ENSDARG00000043973	znf292b	1.18806	3.31724	3.14058	0.0763664	0.630903	zinc finger protein 292b [Source:ZFIN;Acc:ZDB-GENE-030131-9559]
ENSDARG00000060374	ttll11	4.12962	0.466459	3.1403	0.07638	0.630903	tubulin tyrosine ligase-like family, member 11 [Source:ZFIN;Acc:ZDB-GENE-061013-747]
ENSDARG00000078636	si:rp71-52f21.1p	0.806967	4.25161	3.13617	0.0765734	0.630903	si:rp71-52f21.1, pseudogene [Source:ZFIN;Acc:ZDB-GENEP-050419-6]
ENSDARG00000088807	klhl22	0.66119	4.95432	3.13607	0.076578	0.630903	kelch-like family member 22 [Source:ZFIN;Acc:ZDB-GENE-081104-154]
ENSDARG00000094101	gb:am422109	3.71856	1.31034	3.13469	0.0766429	0.630903	si:dkey-122c11.8 [Source:ZFIN;Acc:ZDB-GENE-110913-23]
ENSDARG00000019976	idi1	-1.81739	2.1557	3.13294	0.0767251	0.631199	isopentenyl-diphosphate delta isomerase 1 [Source:ZFIN;Acc:ZDB-GENE-050913-44]
ENSDARG00000003061	cd276	4.06724	0.697373	3.13129	0.0768031	0.631317	CD276 molecule [Source:ZFIN;Acc:ZDB-GENE-070112-452]
ENSDARG00000040853	shoc2	1.49711	2.86705	3.12884	0.0769184	0.631317	SHOC2 leucine-rich repeat scaffold protein [Source:ZFIN;Acc:ZDB-GENE-050208-523]
ENSDARG00000063213	mtif2	1.51762	2.60413	3.12948	0.0768883	0.631317	mitochondrial translational initiation factor 2 [Source:ZFIN;Acc:ZDB-GENE-030131-1092]
ENSDARG00000077812	slc5a3b	-0.728081	4.52164	3.12878	0.0769212	0.631317	solute carrier family 5 (sodium/myo-inositol cotransporter), member 3b [Source:ZFIN;Acc:ZDB-GENE-070912-43]
ENSDARG00000003328	slf2	4.16103	-0.598697	3.12213	0.0772359	0.632073	SMC5-SMC6 complex localization factor 2 [Source:ZFIN;Acc:ZDB-GENE-081107-61]
ENSDARG00000035322	myh7bb	-0.452545	7.88952	3.12107	0.0772862	0.632073	myosin, heavy chain 7B, cardiac muscle, beta b [Source:ZFIN;Acc:ZDB-GENE-090311-5]
ENSDARG00000060768	ankib1a	1.62124	2.93682	3.12162	0.07726	0.632073	ankyrin repeat and IBR domain containing 1a [Source:ZFIN;Acc:ZDB-GENE-060503-156]
ENSDARG00000100157	tamm41	2.50407	1.81574	3.1236	0.0771662	0.632073	TAM41 mitochondrial translocator assembly and maintenance homolog [Source:ZFIN;Acc:ZDB-GENE-051030-99]
ENSDARG00000100669	TRIM14	3.58603	0.977881	3.12364	0.0771641	0.632073	si:zfos-2131b9.2 [Source:ZFIN;Acc:ZDB-GENE-131118-24]
ENSDARG00000102472	btbd17b	0.662832	5.03454	3.12302	0.0771938	0.632073	BTB (POZ) domain containing 17b [Source:ZFIN;Acc:ZDB-GENE-091204-214]
ENSDARG00000101010	hpdl	0.526538	6.32852	3.11774	0.0774443	0.632993	4-hydroxyphenylpyruvate dioxygenase-like [Source:ZFIN;Acc:ZDB-GENE-071004-50]
ENSDARG00000002591	ruvbl1	-0.744723	4.41511	3.11628	0.0775135	0.633186	RuvB-like AAA ATPase 1 [Source:ZFIN;Acc:ZDB-GENE-030109-2]
ENSDARG00000086877	mhc1zaa	-0.878785	3.89688	3.11288	0.0776753	0.634135
ENSDARG00000005318	stam2	-0.817806	4.13911	3.10972	0.0778265	0.634251	signal transducing adaptor molecule (SH3 domain and ITAM motif) 2 [Source:ZFIN;Acc:ZDB-GENE-041114-64]
ENSDARG00000058857	C18H19orf12	-1.65502	2.5341	3.11027	0.0778002	0.634251	zgc:112052 [Source:ZFIN;Acc:ZDB-GENE-050417-151]
ENSDARG00000069796	znf1124	2.00019	2.40244	3.11128	0.0777521	0.634251	zinc finger protein 1124 [Source:ZFIN;Acc:ZDB-GENE-071004-105]
ENSDARG00000023627	ggps1	0.507092	6.3912	3.10665	0.077973	0.634701	geranylgeranyl diphosphate synthase 1 [Source:ZFIN;Acc:ZDB-GENE-030131-8742]
ENSDARG00000069832	sfxn4	0.957645	3.8166	3.10746	0.0779342	0.634701	sideroflexin 4 [Source:ZFIN;Acc:ZDB-GENE-050309-187]
ENSDARG00000038308	ykt6	1.97973	1.89811	3.10558	0.0780242	0.634746	YKT6 v-SNARE homolog (S. cerevisiae) [Source:ZFIN;Acc:ZDB-GENE-040426-733]
ENSDARG00000025076	marveld2a	4.79626	0.269621	3.10185	0.0782033	0.635087	MARVEL domain containing 2a [Source:ZFIN;Acc:ZDB-GENE-050411-59]
ENSDARG00000061472	gba2	3.21575	0.704367	3.10212	0.0781905	0.635087	glucosidase, beta (bile acid) 2 [Source:ZFIN;Acc:ZDB-GENE-070522-3]
ENSDARG00000098387	tmem176l.3a	0.617909	5.69037	3.10194	0.0781992	0.635087	transmembrane protein 176l.3a [Source:ZFIN;Acc:ZDB-GENE-080829-13]
ENSDARG00000036281	CC2D1A	1.3649	2.8351	3.09632	0.0784693	0.636146	coiled-coil and C2 domain containing 1A [Source:HGNC Symbol;Acc:HGNC:30237]
ENSDARG00000053291	pnrc2	0.412609	11.1565	3.09629	0.078471	0.636146	proline-rich nuclear receptor coactivator 2 [Source:ZFIN;Acc:ZDB-GENE-030131-5475]
ENSDARG00000079220	wdr20a	1.39103	2.90486	3.09748	0.0784137	0.636146	WD repeat domain 20a [Source:ZFIN;Acc:ZDB-GENE-120406-3]
ENSDARG00000076328	osbpl11	3.46262	0.481287	3.09488	0.0785391	0.636327	oxysterol binding protein-like 11 [Source:ZFIN;Acc:ZDB-GENE-081105-135]
ENSDARG00000101074	glud1b	0.590812	5.44254	3.09364	0.0785986	0.636438	glutamate dehydrogenase 1b [Source:ZFIN;Acc:ZDB-GENE-030828-1]
ENSDARG00000052960	nppa	0.412799	11.098	3.08698	0.0789212	0.637564	natriuretic peptide A [Source:ZFIN;Acc:ZDB-GENE-030131-95]
ENSDARG00000059529	NA	3.54416	0.760673	3.08731	0.0789054	0.637564	KIAA0895-like [Source:HGNC Symbol;Acc:HGNC:34408]
ENSDARG00000070958	pex6	3.70769	0.886918	3.08878	0.0788341	0.637564	peroxisomal biogenesis factor 6 [Source:ZFIN;Acc:ZDB-GENE-081104-252]
ENSDARG00000093764	si:dkey-145c18.5	4.20306	0.250876	3.08735	0.078903	0.637564	si:dkey-145c18.5 [Source:ZFIN;Acc:ZDB-GENE-081104-310]
ENSDARG00000089986	TP53INP2	0.967069	3.77206	3.08444	0.0790444	0.638188	tumor protein p53 inducible nuclear protein 2 [Source:HGNC Symbol;Acc:HGNC:16104]
ENSDARG00000059049	CLEC17A	-2.04217	1.92743	3.08341	0.0790944	0.638221	zgc:174904 [Source:ZFIN;Acc:ZDB-GENE-080204-76]
ENSDARG00000032725	rps27a	-0.439449	8.699	3.07922	0.0792985	0.639042	ribosomal protein S27a [Source:ZFIN;Acc:ZDB-GENE-030131-10018]
ENSDARG00000040180	slc35a1	2.84573	1.48352	3.07915	0.0793018	0.639042	solute carrier family 35 (CMP-sialic acid transporter), member A1 [Source:ZFIN;Acc:ZDB-GENE-080716-17]
ENSDARG00000096527	si:dkey-18j14.5	-0.89091	3.90815	3.07849	0.0793341	0.639042	si:dkey-18j14.5 [Source:ZFIN;Acc:ZDB-GENE-121214-285]
ENSDARG00000016733	psat1	3.21855	1.13896	3.07465	0.0795218	0.639072	phosphoserine aminotransferase 1 [Source:ZFIN;Acc:ZDB-GENE-030131-5723]
ENSDARG00000062970	fam129ba	-3.9083	0.493631	3.07517	0.0794963	0.639072	family with sequence similarity 129, member Ba [Source:ZFIN;Acc:ZDB-GENE-070112-1222]
ENSDARG00000069029	acss2l	0.590401	5.48549	3.07507	0.0795013	0.639072	acyl-CoA synthetase short-chain family member 2 like [Source:ZFIN;Acc:ZDB-GENE-130530-723]
ENSDARG00000069545	atg12	-4.25956	0.103782	3.07679	0.079417	0.639072	ATG12 autophagy related 12 homolog (S. cerevisiae) [Source:ZFIN;Acc:ZDB-GENE-071205-7]
ENSDARG00000077090	PLXNB2	4.0878	1.26017	3.07114	0.0796934	0.640081
ENSDARG00000017860	rgs5b	-0.88163	3.95305	3.06978	0.0797601	0.640246	regulator of G-protein signaling 5b [Source:ZFIN;Acc:ZDB-GENE-050417-359]
ENSDARG00000042823	spcs2	1.40399	2.78894	3.06754	0.0798704	0.640762	signal peptidase complex subunit 2 [Source:ZFIN;Acc:ZDB-GENE-050320-32]
ENSDARG00000039987	hivep2a	-0.571906	5.61131	3.05866	0.0803078	0.642046	human immunodeficiency virus type I enhancer binding protein 2a [Source:ZFIN;Acc:ZDB-GENE-041014-354]
ENSDARG00000058995	jmjd4	4.14957	0.371131	3.06027	0.0802284	0.642046	jumonji domain containing 4 [Source:ZFIN;Acc:ZDB-GENE-060929-636]
ENSDARG00000068628	rab8b	1.69868	2.39899	3.06036	0.0802241	0.642046	RAB8B, member RAS oncogene family [Source:ZFIN;Acc:ZDB-GENE-070620-16]
ENSDARG00000089090	mmd2b	-4.96212	-0.0919009	3.0626	0.0801131	0.642046	monocyte to macrophage differentiation-associated 2b [Source:ZFIN;Acc:ZDB-GENE-090313-336]
ENSDARG00000092022	si:dkey-256e7.8	-3.44439	0.893523	3.05893	0.0802946	0.642046	si:dkey-256e7.8 [Source:ZFIN;Acc:ZDB-GENE-090313-283]
ENSDARG00000101260	GPATCH2	-0.917863	3.73669	3.0606	0.0802119	0.642046	G-patch domain containing 2 [Source:HGNC Symbol;Acc:HGNC:25499]
ENSDARG00000002196	bach1b	0.576321	5.52225	3.05467	0.0805054	0.642359	BTB and CNC homology 1, basic leucine zipper transcription factor 1 b [Source:ZFIN;Acc:ZDB-GENE-050522-220]
ENSDARG00000029695	pgp	1.1005	3.46755	3.0532	0.0805781	0.642359	phosphoglycolate phosphatase [Source:ZFIN;Acc:ZDB-GENE-030131-6240]
ENSDARG00000039338	gadd45gip1	0.58777	5.4217	3.05368	0.0805542	0.642359	growth arrest and DNA-damage-inducible, gamma interacting protein 1 [Source:ZFIN;Acc:ZDB-GENE-091204-282]
ENSDARG00000068640	rsf1b.1	0.744191	4.56482	3.05397	0.0805403	0.642359	remodeling and spacing factor 1b, tandem duplicate 1 [Source:ZFIN;Acc:ZDB-GENE-030131-5829]
ENSDARG00000097579	si:ch211-95o16.4	4.00679	-0.388769	3.05624	0.0804275	0.642359	si:ch211-95o16.4 [Source:ZFIN;Acc:ZDB-GENE-131127-233]
ENSDARG00000073801	si:dkeyp-104h9.5	2.95554	1.13148	3.052	0.0806379	0.642468	si:dkeyp-104h9.5 [Source:ZFIN;Acc:ZDB-GENE-081104-449]
ENSDARG00000102150	CR352258.2	4.03359	-0.193873	3.0501	0.0807323	0.642851
ENSDARG00000007744	tsr1	0.699988	4.66103	3.03972	0.0812499	0.642881	TSR1, 20S rRNA accumulation, homolog (S. cerevisiae) [Source:ZFIN;Acc:ZDB-GENE-030131-3762]
ENSDARG00000015208	rbb4l	1.60164	2.33008	3.04355	0.0810585	0.642881	retinoblastoma binding protein 4, like [Source:ZFIN;Acc:ZDB-GENE-030131-848]
ENSDARG00000017809	stard3	-2.52189	1.52441	3.04647	0.0809131	0.642881	StAR-related lipid transfer (START) domain containing 3 [Source:ZFIN;Acc:ZDB-GENE-001120-2]
ENSDARG00000036060	exosc6	2.58315	1.56253	3.04553	0.0809596	0.642881	exosome component 6 [Source:ZFIN;Acc:ZDB-GENE-050522-362]
ENSDARG00000037100	ankrd10a	4.82807	0.15793	3.04214	0.0811287	0.642881	ankyrin repeat domain 10a [Source:ZFIN;Acc:ZDB-GENE-040426-700]
ENSDARG00000040584	n6amt2	4.94781	0.136398	3.04053	0.0812095	0.642881	N-6 adenine-specific DNA methyltransferase 2 (putative) [Source:ZFIN;Acc:ZDB-GENE-040426-2551]
ENSDARG00000057456	ppp3ccb	0.997199	3.54344	3.04074	0.081199	0.642881	protein phosphatase 3, catalytic subunit, gamma isozyme, b [Source:ZFIN;Acc:ZDB-GENE-070112-1102]
ENSDARG00000059792	trpm5	4.65205	0.33164	3.04225	0.0811234	0.642881	transient receptor potential cation channel, subfamily M, member 5 [Source:ZFIN;Acc:ZDB-GENE-060503-736]
ENSDARG00000061100	nars	0.518576	6.11027	3.04235	0.0811184	0.642881	asparaginyl-tRNA synthetase [Source:ZFIN;Acc:ZDB-GENE-030131-1016]
ENSDARG00000092066	si:dkey-228i19.34	-1.87508	1.98481	3.04174	0.081149	0.642881	si:dkey-228i19.34 [Source:ZFIN;Acc:ZDB-GENE-070912-453]
ENSDARG00000098030	si:dkey-246m18.3	4.52883	0.52402	3.0388	0.081296	0.642881	si:dkey-246m18.3 [Source:ZFIN;Acc:ZDB-GENE-131119-58]
ENSDARG00000103422	usp10	0.48451	6.74981	3.03797	0.0813375	0.642881	ubiquitin specific peptidase 10 [Source:ZFIN;Acc:ZDB-GENE-030219-132]
ENSDARG00000104883	PCMTD2	4.2784	0.237481	3.04581	0.080946	0.642881	protein-L-isoaspartate (D-aspartate) O-methyltransferase domain containing 2 [Source:HGNC Symbol;Acc:HGNC:15882]
ENSDARG00000010160	rps15a	-0.440379	8.52448	3.0345	0.0815114	0.64301	ribosomal protein S15a [Source:ZFIN;Acc:ZDB-GENE-030131-8708]
ENSDARG00000032431	mpv17	3.34187	0.574075	3.03408	0.0815328	0.64301	MpV17 mitochondrial inner membrane protein [Source:ZFIN;Acc:ZDB-GENE-040426-1168]
ENSDARG00000040041	mcm4	-4.42736	0.494023	3.03304	0.0815852	0.64301	minichromosome maintenance complex component 4 [Source:ZFIN;Acc:ZDB-GENE-030131-9544]
ENSDARG00000071084	wipf1b	-3.19248	0.884808	3.03305	0.0815844	0.64301	WAS/WASL interacting protein family, member 1b [Source:ZFIN;Acc:ZDB-GENE-110815-1]
ENSDARG00000076870	piezo1	-1.51931	2.6982	3.0358	0.0814463	0.64301	piezo-type mechanosensitive ion channel component 1 [Source:ZFIN;Acc:ZDB-GENE-041111-255]
ENSDARG00000029480	specc1	0.59474	5.3733	3.02878	0.0817994	0.643967	sperm antigen with calponin homology and coiled-coil domains 1 [Source:ZFIN;Acc:ZDB-GENE-060526-207]
ENSDARG00000101751	si:ch211-133h13.1	3.38404	0.846795	3.02883	0.081797	0.643967	si:ch211-133h13.1 [Source:ZFIN;Acc:ZDB-GENE-141215-1]
ENSDARG00000098379	si:dkey-38l22.2	3.00635	1.4244	3.02589	0.0819455	0.644752	si:dkey-38l22.2 [Source:ZFIN;Acc:ZDB-GENE-141216-433]
ENSDARG00000040822	fundc1	0.815894	4.17619	3.02041	0.0822228	0.645682	FUN14 domain containing 1 [Source:ZFIN;Acc:ZDB-GENE-040718-466]
ENSDARG00000077299	yars2	4.44337	0.212778	3.02242	0.0821208	0.645682	tyrosyl-tRNA synthetase 2, mitochondrial [Source:ZFIN;Acc:ZDB-GENE-030131-6268]
ENSDARG00000092508	TTF1	-3.04393	1.00109	3.01988	0.0822495	0.645682
ENSDARG00000102474	dusp16	1.96638	2.68468	3.02014	0.0822363	0.645682	dual specificity phosphatase 16 [Source:ZFIN;Acc:ZDB-GENE-040426-2360]
ENSDARG00000000651	osgepl1	3.52487	0.960951	3.01276	0.0826116	0.646191	O-sialoglycoprotein endopeptidase-like 1 [Source:ZFIN;Acc:ZDB-GENE-030616-532]
ENSDARG00000077546	ZDHHC1	4.95683	-0.0459224	3.01458	0.082519	0.646191	zinc finger DHHC-type containing 1 [Source:HGNC Symbol;Acc:HGNC:17916]
ENSDARG00000093997	si:dkey-9i23.15	4.1558	-0.181338	3.01749	0.0823708	0.646191	si:dkey-9i23.15 [Source:ZFIN;Acc:ZDB-GENE-090313-361]
ENSDARG00000101358	si:ch73-378g22.1	1.80131	2.1363	3.0151	0.0824922	0.646191	si:ch73-378g22.1 [Source:ZFIN;Acc:ZDB-GENE-131121-363]
ENSDARG00000102713	si:ch211-205a14.1	-3.17162	1.45061	3.01382	0.0825577	0.646191	si:ch211-205a14.1 [Source:ZFIN;Acc:ZDB-GENE-050420-271]
ENSDARG00000103093	alg14	4.85068	0.198573	3.01534	0.08248	0.646191	ALG14, UDP-N-acetylglucosaminyltransferase subunit [Source:ZFIN;Acc:ZDB-GENE-041010-195]
ENSDARG00000103732	plp1a	-3.3849	0.9576	3.0122	0.0826399	0.646191	proteolipid protein 1a [Source:ZFIN;Acc:ZDB-GENE-001202-1]
ENSDARG00000039051	hhatla	-0.771846	4.20196	3.00976	0.0827646	0.646802	hedgehog acyltransferase-like, a [Source:ZFIN;Acc:ZDB-GENE-040426-1865]
ENSDARG00000009121	CHRM1	2.90932	0.952615	3.00616	0.0829485	0.647875	cholinergic receptor muscarinic 1 [Source:HGNC Symbol;Acc:HGNC:1950]
ENSDARG00000073997	srpk1a	0.903607	3.77244	3.00352	0.0830839	0.648568	SRSF protein kinase 1a [Source:ZFIN;Acc:ZDB-GENE-030131-2399]
ENSDARG00000061096	dapk2a	0.710442	4.49094	3.0003	0.0832491	0.649493	death-associated protein kinase 2a [Source:ZFIN;Acc:ZDB-GENE-080402-8]
ENSDARG00000006372	ugt5c2	2.87786	1.44606	2.99341	0.0836039	0.650913	UDP glucuronosyltransferase 5 family, polypeptide C2 [Source:ZFIN;Acc:ZDB-GENE-060825-206]
ENSDARG00000028507	itgb4	-4.86557	0.0311277	2.9947	0.0835374	0.650913	integrin, beta 4 [Source:ZFIN;Acc:ZDB-GENE-030131-7209]
ENSDARG00000097209	cox8b	0.472084	6.96399	2.99313	0.0836185	0.650913	cytochrome c oxidase subunit 8b [Source:ZFIN;Acc:ZDB-GENE-110620-4]
ENSDARG00000100776	syt8	3.50317	0.505065	2.99343	0.0836027	0.650913	synaptotagmin VIII [Source:ZFIN;Acc:ZDB-GENE-060303-4]
ENSDARG00000055561	c1galt1b	2.40742	1.49073	2.98862	0.0838514	0.651995	core 1 synthase, glycoprotein-N-acetylgalactosamine 3-beta-galactosyltransferase, 1b [Source:ZFIN;Acc:ZDB-GENE-030131-9075]
ENSDARG00000101696	FAM126B	4.18309	0.512783	2.98916	0.0838235	0.651995	family with sequence similarity 126 member B [Source:HGNC Symbol;Acc:HGNC:28593]
ENSDARG00000007745	uqcrfs1	0.433256	8.53393	2.98585	0.0839951	0.652018	ubiquinol-cytochrome c reductase, Rieske iron-sulfur polypeptide 1 [Source:ZFIN;Acc:ZDB-GENE-040426-2060]
ENSDARG00000095056	si:dkey-105n5.3	4.74547	0.0145247	2.98624	0.0839751	0.652018	si:dkey-105n5.3 [Source:ZFIN;Acc:ZDB-GENE-070705-279]
ENSDARG00000099235	hook2	1.86838	2.32115	2.98668	0.083952	0.652018	hook microtubule-tethering protein 2 [Source:ZFIN;Acc:ZDB-GENE-040426-1636]
ENSDARG00000000767	spi1b	4.91798	0.0153222	2.97704	0.0844535	0.652119	Spi-1 proto-oncogene b [Source:ZFIN;Acc:ZDB-GENE-980526-164]
ENSDARG00000001879	nav2b	0.599362	5.28622	2.98087	0.0842539	0.652119	neuron navigator 2b [Source:ZFIN;Acc:ZDB-GENE-061207-13]
ENSDARG00000002071	adss	0.517084	6.09569	2.95701	0.0855062	0.652119	adenylosuccinate synthase [Source:ZFIN;Acc:ZDB-GENE-050417-337]
ENSDARG00000006474	saxo2	3.84694	0.695717	2.97704	0.0844538	0.652119	stabilizer of axonemal microtubules 2 [Source:ZFIN;Acc:ZDB-GENE-051127-27]
ENSDARG00000013422	slc8a1a	0.405727	10.9123	2.97668	0.0844724	0.652119	solute carrier family 8 (sodium/calcium exchanger), member 1a [Source:ZFIN;Acc:ZDB-GENE-050809-1]
ENSDARG00000014690	rps4x	-0.429848	8.96379	2.97938	0.0843316	0.652119	ribosomal protein S4, X-linked [Source:ZFIN;Acc:ZDB-GENE-040927-19]
ENSDARG00000016122	ptrhd1	4.06316	0.606473	2.9735	0.0846384	0.652119	peptidyl-tRNA hydrolase domain containing 1 [Source:ZFIN;Acc:ZDB-GENE-081110-2]
ENSDARG00000017244	chd6	0.724767	4.44334	2.97203	0.0847157	0.652119	chromodomain helicase DNA binding protein 6 [Source:ZFIN;Acc:ZDB-GENE-130530-559]
ENSDARG00000017590	nit2	1.58196	2.56648	2.95956	0.0853709	0.652119	nitrilase family, member 2 [Source:ZFIN;Acc:ZDB-GENE-050522-65]
ENSDARG00000023578	lpp	-0.960427	3.67516	2.973	0.0846646	0.652119	LIM domain containing preferred translocation partner in lipoma [Source:ZFIN;Acc:ZDB-GENE-040426-918]
ENSDARG00000038703	hkdc1	4.00781	0.629445	2.96407	0.0851334	0.652119	hexokinase domain containing 1 [Source:ZFIN;Acc:ZDB-GENE-030131-9801]
ENSDARG00000039851	dhdds	-1.12065	3.22684	2.9587	0.0854166	0.652119	dehydrodolichyl diphosphate synthase [Source:ZFIN;Acc:ZDB-GENE-040426-2236]
ENSDARG00000042978	cyp2p6	-2.91507	1.63217	2.96231	0.0852261	0.652119	cytochrome P450, family 2, subfamily P, polypeptide 6 [Source:ZFIN;Acc:ZDB-GENE-040426-790]
ENSDARG00000043102	lxn	-2.01533	2.15178	2.96216	0.085234	0.652119	latexin [Source:ZFIN;Acc:ZDB-GENE-041212-18]
ENSDARG00000058647	hck	-0.653541	4.79677	2.95761	0.0854743	0.652119	HCK proto-oncogene, Src family tyrosine kinase [Source:ZFIN;Acc:ZDB-GENE-090313-72]
ENSDARG00000060504	pfkla	0.454067	7.34773	2.98143	0.084225	0.652119	phosphofructokinase, liver a [Source:ZFIN;Acc:ZDB-GENE-121207-1]
ENSDARG00000067984	gas1b	2.79995	1.48691	2.95947	0.0853759	0.652119	growth arrest-specific 1b [Source:ZFIN;Acc:ZDB-GENE-050302-79]
ENSDARG00000068453	CABZ01112732.1	2.26612	2.20768	2.9628	0.0852005	0.652119
ENSDARG00000068941	zgc:113983	3.44582	0.185486	2.95693	0.08551	0.652119	zgc:113983 [Source:ZFIN;Acc:ZDB-GENE-050626-58]
ENSDARG00000069118	ppp2r5eb	0.512137	6.06349	2.95752	0.0854789	0.652119	protein phosphatase 2, regulatory subunit B', epsilon isoform b [Source:ZFIN;Acc:ZDB-GENE-030904-6]
ENSDARG00000069142	aars	-0.615032	5.22177	2.96083	0.0853039	0.652119	alanyl-tRNA synthetase [Source:ZFIN;Acc:ZDB-GENE-030131-3663]
ENSDARG00000071241	trim35-39	-0.648389	4.89387	2.95852	0.0854259	0.652119	tripartite motif containing 35-39 [Source:ZFIN;Acc:ZDB-GENE-080219-13]
ENSDARG00000076509	polr2d	4.04477	-0.257087	2.96546	0.0850605	0.652119	polymerase (RNA) II (DNA directed) polypeptide D [Source:ZFIN;Acc:ZDB-GENE-040714-2]
ENSDARG00000077057	esco1	2.81732	1.32463	2.98411	0.0840857	0.652119	establishment of sister chromatid cohesion N-acetyltransferase 1 [Source:ZFIN;Acc:ZDB-GENE-130530-818]
ENSDARG00000078106	ocrl	0.889513	3.83356	2.96772	0.0849417	0.652119	oculocerebrorenal syndrome of Lowe [Source:ZFIN;Acc:ZDB-GENE-061110-61]
ENSDARG00000079219	mfn1b	0.599688	5.27528	2.95916	0.0853923	0.652119	mitofusin 1b [Source:ZFIN;Acc:ZDB-GENE-040426-1553]
ENSDARG00000079672	eftud1	1.89166	2.11801	2.96164	0.0852615	0.652119	elongation factor Tu GTP binding domain containing 1 [Source:ZFIN;Acc:ZDB-GENE-130103-6]
ENSDARG00000079771	PEA15	2.94297	1.15589	2.97986	0.0843064	0.652119	phosphoprotein enriched in astrocytes 15 [Source:HGNC Symbol;Acc:HGNC:8822]
ENSDARG00000097170	pcdh1a4	4.8154	0.111665	2.9608	0.0853058	0.652119	protocadherin 1 alpha 4 [Source:ZFIN;Acc:ZDB-GENE-050202-4]
ENSDARG00000101894	stk10	4.46615	0.388344	2.96482	0.0850942	0.652119	serine/threonine kinase 10 [Source:ZFIN;Acc:ZDB-GENE-040426-1136]
ENSDARG00000101984	pde6g	2.09005	1.94783	2.9708	0.0847797	0.652119	phosphodiesterase 6G, cGMP-specific, rod, gamma [Source:ZFIN;Acc:ZDB-GENE-030904-1]
ENSDARG00000103027	clns1a	3.08011	1.24878	2.96439	0.0851165	0.652119	chloride channel, nucleotide-sensitive, 1A [Source:ZFIN;Acc:ZDB-GENE-990415-259]
ENSDARG00000005690	slc25a23a	1.27025	2.95897	2.9544	0.085644	0.652142	solute carrier family 25 (mitochondrial carrier; phosphate carrier), member 23a [Source:ZFIN;Acc:ZDB-GENE-121214-154]
ENSDARG00000017929	ncoa2	0.609574	5.17951	2.95566	0.0855774	0.652142	nuclear receptor coactivator 2 [Source:ZFIN;Acc:ZDB-GENE-010406-3]
ENSDARG00000061373	znf142	4.12442	0.559291	2.95422	0.0856538	0.652142	zinc finger protein 142 [Source:ZFIN;Acc:ZDB-GENE-080512-2]
ENSDARG00000063570	dyrk1aa	1.38548	2.69313	2.95246	0.085747	0.652494	dual-specificity tyrosine-(Y)-phosphorylation regulated kinase 1A, a [Source:ZFIN;Acc:ZDB-GENE-050302-29]
ENSDARG00000060184	pkn1a	-1.89563	2.46914	2.95116	0.0858161	0.652662	protein kinase N1a [Source:ZFIN;Acc:ZDB-GENE-061207-17]
ENSDARG00000052894	znf532	-4.4267	0.467622	2.9502	0.085867	0.652692	zinc finger protein 532 [Source:ZFIN;Acc:ZDB-GENE-060531-40]
ENSDARG00000094799	plxnb2a	2.12306	2.33385	2.94892	0.085935	0.652852	plexin b2a [Source:ZFIN;Acc:ZDB-GENE-030131-8917]
ENSDARG00000062864	gk5	3.12987	0.464763	2.9452	0.0861328	0.653641	glycerol kinase 5 (putative) [Source:ZFIN;Acc:ZDB-GENE-061110-49]
ENSDARG00000075263	ankrd1a	-0.475757	6.92229	2.94553	0.0861154	0.653641	ankyrin repeat domain 1a (cardiac muscle) [Source:ZFIN;Acc:ZDB-GENE-100405-1]
ENSDARG00000026484	rab15	2.7908	1.09072	2.94224	0.0862907	0.654322	RAB15, member RAS oncogene family [Source:ZFIN;Acc:ZDB-GENE-040718-2]
ENSDARG00000027825	naa50	0.670387	4.67082	2.94176	0.0863168	0.654322	N(alpha)-acetyltransferase 50, NatE catalytic subunit [Source:ZFIN;Acc:ZDB-GENE-040801-142]
ENSDARG00000078026	zcchc24	-0.709527	4.46629	2.94021	0.0863993	0.65459	zinc finger, CCHC domain containing 24 [Source:ZFIN;Acc:ZDB-GENE-030131-3573]
ENSDARG00000018623	rad54l	4.08901	-0.388947	2.93752	0.0865437	0.654987	RAD54-like (S. cerevisiae) [Source:ZFIN;Acc:ZDB-GENE-040426-968]
ENSDARG00000100549	TMEM38B	3.56608	0.36701	2.93747	0.086546	0.654987	transmembrane protein 38B [Source:HGNC Symbol;Acc:HGNC:25535]
ENSDARG00000030824	esyt2a	-0.639583	4.86111	2.93207	0.0868362	0.655855	extended synaptotagmin-like protein 2a [Source:ZFIN;Acc:ZDB-GENE-070912-588]
ENSDARG00000044573	cdc42	0.555104	5.61173	2.92919	0.086991	0.655855	cell division cycle 42 [Source:ZFIN;Acc:ZDB-GENE-030131-8783]
ENSDARG00000057679	sh2b1	-0.753097	4.25283	2.93391	0.0867373	0.655855	SH2B adaptor protein 1 [Source:ZFIN;Acc:ZDB-GENE-070209-188]
ENSDARG00000076602	prss16	-3.71908	1.07654	2.9298	0.0869585	0.655855	protease, serine, 16 (thymus) [Source:ZFIN;Acc:ZDB-GENE-070112-732]
ENSDARG00000092976	si:ch211-127i16.2	2.37687	1.85635	2.92982	0.0869572	0.655855	si:ch211-127i16.2 [Source:ZFIN;Acc:ZDB-GENE-091204-54]
ENSDARG00000096577	adgre9	-4.0095	0.348298	2.93305	0.0867835	0.655855	adhesion G protein-coupled receptor E9 [Source:ZFIN;Acc:ZDB-GENE-121214-61]
ENSDARG00000098211	wrn	2.79954	1.41368	2.93047	0.0869224	0.655855	Werner syndrome [Source:ZFIN;Acc:ZDB-GENE-070702-2]
ENSDARG00000020131	fnbp1l	-1.36504	2.666	2.9262	0.0871525	0.65643	formin binding protein 1-like [Source:ZFIN;Acc:ZDB-GENE-040801-155]
ENSDARG00000090949	dlg5b.1	1.29581	2.98414	2.92603	0.0871618	0.65643	discs, large homolog 5b (Drosophila), tandem duplicate 1 [Source:ZFIN;Acc:ZDB-GENE-120206-4]
ENSDARG00000015356	fcho1	-3.36558	0.844177	2.92498	0.087218	0.656498	FCH domain only 1 [Source:ZFIN;Acc:ZDB-GENE-120613-1]
ENSDARG00000051756	pdhx	0.737564	4.50033	2.92081	0.0874438	0.657485	pyruvate dehydrogenase complex, component X [Source:ZFIN;Acc:ZDB-GENE-040426-1539]
ENSDARG00000078041	xpo1a	0.526724	5.8305	2.92107	0.0874297	0.657485	exportin 1 (CRM1 homolog, yeast) a [Source:ZFIN;Acc:ZDB-GENE-050309-201]
ENSDARG00000030602	rps19	-0.425751	9.23956	2.91612	0.0876985	0.65766	ribosomal protein S19 [Source:ZFIN;Acc:ZDB-GENE-040426-1716]
ENSDARG00000087180	ubxn2a	4.28744	0.301248	2.91781	0.0876069	0.65766	UBX domain protein 2A [Source:ZFIN;Acc:ZDB-GENE-110411-202]
ENSDARG00000094461	si:dkey-106m10.6	3.60552	0.451536	2.91656	0.0876743	0.65766	si:dkey-106m10.6 [Source:ZFIN;Acc:ZDB-GENE-091112-3]
ENSDARG00000102712	si:ch211-71k24.7	1.18273	3.34666	2.91602	0.0877038	0.65766	si:ch211-71k24.7 [Source:ZFIN;Acc:ZDB-GENE-141216-67]
ENSDARG00000103718	chmp5b	-0.516954	5.95348	2.9185	0.0875694	0.65766	charged multivesicular body protein 5b [Source:ZFIN;Acc:ZDB-GENE-040426-1374]
ENSDARG00000004525	C2H1orf35	0.79977	4.36105	2.90602	0.0882492	0.65861	zgc:63882 [Source:ZFIN;Acc:ZDB-GENE-040426-1286]
ENSDARG00000033768	trappc13	-2.64041	0.97439	2.90501	0.0883044	0.65861	trafficking protein particle complex 13 [Source:ZFIN;Acc:ZDB-GENE-030131-9775]
ENSDARG00000062418	ttl	-1.3968	2.86166	2.9066	0.0882175	0.65861	tubulin tyrosine ligase [Source:ZFIN;Acc:ZDB-GENE-060929-608]
ENSDARG00000079378	phldb1b	0.656467	4.83462	2.91263	0.0878884	0.65861	pleckstrin homology-like domain, family B, member 1b [Source:ZFIN;Acc:ZDB-GENE-121114-8]
ENSDARG00000092027	si:dkey-20i20.9	3.50294	0.356775	2.90591	0.0882554	0.65861	si:dkey-20i20.9 [Source:ZFIN;Acc:ZDB-GENE-060503-152]
ENSDARG00000096457	si:dkey-118j18.2	-0.715264	4.42985	2.90791	0.0881462	0.65861	si:dkey-118j18.2 [Source:ZFIN;Acc:ZDB-GENE-030131-8692]
ENSDARG00000097855	si:ch211-3o3.9	1.90324	2.086	2.91025	0.0880185	0.65861	si:ch211-3o3.9 [Source:ZFIN;Acc:ZDB-GENE-131127-12]
ENSDARG00000100487	nploc4	0.909376	3.71371	2.90586	0.0882584	0.65861	NPL4 homolog, ubiquitin recognition factor [Source:ZFIN;Acc:ZDB-GENE-030131-5658]
ENSDARG00000101246	MTMR4	-1.04823	3.31835	2.90828	0.0881256	0.65861	myotubularin related protein 4 [Source:HGNC Symbol;Acc:HGNC:7452]
ENSDARG00000103434	si:ch73-295i22.5	-3.79113	0.485148	2.90719	0.0881852	0.65861	si:ch73-295i22.5 [Source:ZFIN;Acc:ZDB-GENE-141212-280]
ENSDARG00000003705	prnprs3	0.448283	7.40752	2.89996	0.0885816	0.658908	prion protein, related sequence 3 [Source:ZFIN;Acc:ZDB-GENE-041221-3]
ENSDARG00000027586	top3b	3.91773	0.336511	2.9009	0.08853	0.658908	topoisomerase (DNA) III beta [Source:ZFIN;Acc:ZDB-GENE-070705-37]
ENSDARG00000044914	suclg2	0.86426	3.82314	2.90022	0.0885676	0.658908	succinate-CoA ligase, GDP-forming, beta subunit [Source:ZFIN;Acc:ZDB-GENE-030114-3]
ENSDARG00000076073	ap1s3a	4.73058	0.122055	2.90101	0.0885238	0.658908	adaptor-related protein complex 1, sigma 3 subunit, a [Source:ZFIN;Acc:ZDB-GENE-050417-222]
ENSDARG00000087456	NDUFB1	0.813338	4.00249	2.90323	0.0884024	0.658908
ENSDARG00000006567	dus4l	4.65562	-0.0545611	2.89895	0.0886373	0.65897	dihydrouridine synthase 4-like (S. cerevisiae) [Source:ZFIN;Acc:ZDB-GENE-040801-233]
ENSDARG00000016132	keap1a	0.613265	5.097	2.89779	0.0887013	0.659094	kelch-like ECH-associated protein 1a [Source:ZFIN;Acc:ZDB-GENE-030131-556]
ENSDARG00000009733	KIF21B	-3.82807	0.89762	2.89561	0.088821	0.65963	kinesin family member 21B [Source:ZFIN;Acc:ZDB-GENE-130530-537]
ENSDARG00000043180	gpd1b	0.748991	4.26619	2.89252	0.0889916	0.660544	glycerol-3-phosphate dehydrogenase 1b [Source:ZFIN;Acc:ZDB-GENE-030131-3906]
ENSDARG00000042126	elmo3	1.7023	2.35751	2.88693	0.089301	0.662486	engulfment and cell motility 3 [Source:ZFIN;Acc:ZDB-GENE-050309-39]
ENSDARG00000061714	EXOC3L4	3.16241	1.39927	2.88596	0.0893546	0.662531
ENSDARG00000071024	zgc:171679	4.68297	-0.00941771	2.88278	0.0895311	0.663132	zgc:171679 [Source:ZFIN;Acc:ZDB-GENE-071004-95]
ENSDARG00000103163	arid4b	0.566182	5.48609	2.88284	0.0895282	0.663132	AT rich interactive domain 4B (RBP1-like) [Source:ZFIN;Acc:ZDB-GENE-040426-1976]
ENSDARG00000005185	cpn1	-1.25461	3.05541	2.88173	0.0895895	0.66321	carboxypeptidase N, polypeptide 1 [Source:ZFIN;Acc:ZDB-GENE-030131-9116]
ENSDARG00000016855	sf3b5	4.50966	0.306351	2.87843	0.0897736	0.663776	splicing factor 3b, subunit 5 [Source:ZFIN;Acc:ZDB-GENE-040718-181]
ENSDARG00000043720	cdc45	4.20684	0.721906	2.87779	0.0898092	0.663776	CDC45 cell division cycle 45 homolog (S. cerevisiae) [Source:ZFIN;Acc:ZDB-GENE-040426-2710]
ENSDARG00000079725	dhx9	0.608462	5.10323	2.87843	0.0897735	0.663776	DEAH (Asp-Glu-Ala-His) box helicase 9 [Source:ZFIN;Acc:ZDB-GENE-070912-171]
ENSDARG00000030408	rps26l	-0.449697	7.62218	2.87656	0.0898779	0.663931	ribosomal protein S26, like [Source:ZFIN;Acc:ZDB-GENE-040426-1706]
ENSDARG00000045636	rbl2	0.934871	3.65451	2.87201	0.0901322	0.665102	retinoblastoma-like 2 (p130) [Source:ZFIN;Acc:ZDB-GENE-061109-2]
ENSDARG00000068478	gpx4a	0.914802	3.78348	2.8727	0.0900939	0.665102	glutathione peroxidase 4a [Source:ZFIN;Acc:ZDB-GENE-030410-2]
ENSDARG00000017571	mccc2	0.431067	8.08432	2.86898	0.0903022	0.665649	methylcrotonoyl-CoA carboxylase 2 (beta) [Source:ZFIN;Acc:ZDB-GENE-040426-2493]
ENSDARG00000100423	taf6	-0.589913	5.27635	2.86977	0.0902575	0.665649
ENSDARG00000018334	rpl35	-0.459885	6.97769	2.86764	0.0903771	0.665848	ribosomal protein L35 [Source:ZFIN;Acc:ZDB-GENE-020419-2]
ENSDARG00000022712	stat3	0.548779	5.70795	2.86414	0.0905742	0.666513	signal transducer and activator of transcription 3 (acute-phase response factor) [Source:ZFIN;Acc:ZDB-GENE-980526-68]
ENSDARG00000078118	fam60al	2.25285	2.29246	2.8638	0.0905932	0.666513	family with sequence similarity 60, member A, like [Source:ZFIN;Acc:ZDB-GENE-031114-2]
ENSDARG00000091937	si:dkey-16m19.4	-2.33675	1.49591	2.86348	0.0906112	0.666513	si:dkey-16m19.4 [Source:ZFIN;Acc:ZDB-GENE-060503-618]
ENSDARG00000062552	lpar6a	-0.907776	3.64139	2.85986	0.0908156	0.667663	lysophosphatidic acid receptor 6a [Source:ZFIN;Acc:ZDB-GENE-061013-343]
ENSDARG00000098591	tubb2b	2.17769	1.70954	2.85819	0.0909098	0.668002	tubulin, beta 2b [Source:ZFIN;Acc:ZDB-GENE-030131-722]
ENSDARG00000007697	fabp7a	1.24704	3.06107	2.85563	0.0910547	0.668713	fatty acid binding protein 7, brain, a [Source:ZFIN;Acc:ZDB-GENE-000627-1]
ENSDARG00000015502	adam10b	-2.57644	1.27209	2.85193	0.0912643	0.668838	ADAM metallopeptidase domain 10b [Source:ZFIN;Acc:ZDB-GENE-071115-1]
ENSDARG00000032868	pde4ba	0.434171	7.87201	2.85226	0.0912457	0.668838	phosphodiesterase 4B, cAMP-specific a [Source:ZFIN;Acc:ZDB-GENE-030131-9570]
ENSDARG00000051955	brms1	0.696261	4.57701	2.8534	0.0911808	0.668838	breast cancer metastasis suppressor 1 [Source:ZFIN;Acc:ZDB-GENE-030616-596]
ENSDARG00000101963	tmem141	4.52841	0.114286	2.85447	0.0911204	0.668838	transmembrane protein 141 [Source:ZFIN;Acc:ZDB-GENE-060929-272]
ENSDARG00000015184	mpp3a	-2.03444	1.83419	2.84982	0.0913839	0.669096	membrane protein, palmitoylated 3a (MAGUK p55 subfamily member 3) [Source:ZFIN;Acc:ZDB-GENE-130530-555]
ENSDARG00000017272	eapp	-2.14163	1.69804	2.84787	0.0914951	0.669096	e2f-associated phosphoprotein [Source:ZFIN;Acc:ZDB-GENE-030131-5529]
ENSDARG00000074984	MTUS2	3.38276	1.04002	2.84708	0.0915402	0.669096
ENSDARG00000087804	tnfrsf11a	-1.25704	2.9681	2.84884	0.0914401	0.669096	tumor necrosis factor receptor superfamily, member 11a, NFKB activator [Source:ZFIN;Acc:ZDB-GENE-120910-2]
ENSDARG00000103591	dkk3a	3.96962	0.340001	2.8486	0.0914537	0.669096	dickkopf WNT signaling pathway inhibitor 3a [Source:ZFIN;Acc:ZDB-GENE-110519-1]
ENSDARG00000015349	mfge8a	3.66095	0.504793	2.84611	0.0915951	0.669139	milk fat globule-EGF factor 8 protein a [Source:ZFIN;Acc:ZDB-GENE-050327-9]
ENSDARG00000023303	zgc:66427	-0.781668	4.08943	2.84465	0.0916788	0.669139	zgc:66427 [Source:ZFIN;Acc:ZDB-GENE-040426-1913]
ENSDARG00000035891	acana	3.49437	0.625597	2.84444	0.0916906	0.669139	aggrecan a [Source:ZFIN;Acc:ZDB-GENE-050208-221]
ENSDARG00000043658	cxadr	-3.84654	0.781273	2.84028	0.0919282	0.670115	coxsackie virus and adenovirus receptor [Source:ZFIN;Acc:ZDB-GENE-020814-2]
ENSDARG00000101361	znf644a	4.23285	0.0953223	2.83957	0.0919689	0.670115	zinc finger protein 644a [Source:ZFIN;Acc:ZDB-GENE-030131-6244]
ENSDARG00000101863	CR382337.3	2.21815	1.66385	2.8401	0.0919387	0.670115
ENSDARG00000099500	CLEC3B	1.40334	3.08977	2.83693	0.0921203	0.670865	C-type lectin domain family 3 member B [Source:HGNC Symbol;Acc:HGNC:11891]
ENSDARG00000028027	trim63a	-0.422566	8.83436	2.83352	0.0923159	0.671586	tripartite motif containing 63a [Source:ZFIN;Acc:ZDB-GENE-040625-139]
ENSDARG00000052386	cldnd1b	3.72158	0.513307	2.8341	0.0922826	0.671586	claudin domain containing 1b [Source:ZFIN;Acc:ZDB-GENE-040808-4]
ENSDARG00000030514	acsl1a	0.555418	5.60907	2.83085	0.0924692	0.672349	acyl-CoA synthetase long-chain family member 1a [Source:ZFIN;Acc:ZDB-GENE-050809-115]
ENSDARG00000008363	mcl1b	0.470054	6.7892	2.7935	0.0946471	0.672663	myeloid cell leukemia 1b [Source:ZFIN;Acc:ZDB-GENE-030825-1]
ENSDARG00000009212	ppiaa	-0.505874	6.12248	2.79097	0.0947969	0.672663	peptidylprolyl isomerase Aa (cyclophilin A) [Source:ZFIN;Acc:ZDB-GENE-030131-8556]
ENSDARG00000015918	dlat	0.41159	8.99225	2.79513	0.0945513	0.672663	dihydrolipoamide S-acetyltransferase (E2 component of pyruvate dehydrogenase complex) [Source:ZFIN;Acc:ZDB-GENE-030131-2921]
ENSDARG00000016089	gltscr1l	1.97756	1.80303	2.81347	0.093476	0.672663	GLTSCR1-like [Source:ZFIN;Acc:ZDB-GENE-100716-3]
ENSDARG00000018423	sulf2a	-0.487277	6.39882	2.81972	0.0931126	0.672663	sulfatase 2a [Source:ZFIN;Acc:ZDB-GENE-040426-759]
ENSDARG00000018921	fam84a	-0.485254	6.35478	2.82183	0.09299	0.672663	family with sequence similarity 84, member A [Source:ZFIN;Acc:ZDB-GENE-040426-1247]
ENSDARG00000031511	psmb2	-0.543236	5.65466	2.78809	0.0949675	0.672663	proteasome subunit beta 2 [Source:ZFIN;Acc:ZDB-GENE-040718-353]
ENSDARG00000033099	kif7	0.867992	3.92878	2.79893	0.0943273	0.672663	kinesin family member 7 [Source:ZFIN;Acc:ZDB-GENE-050307-1]
ENSDARG00000034396	mars	1.33397	2.89587	2.79938	0.0943009	0.672663	methionyl-tRNA synthetase [Source:ZFIN;Acc:ZDB-GENE-030219-83]
ENSDARG00000035763	stx18	-1.79627	2.17967	2.78782	0.0949834	0.672663	syntaxin 18 [Source:ZFIN;Acc:ZDB-GENE-050522-397]
ENSDARG00000038557	anks3	3.6062	0.403152	2.81922	0.0931415	0.672663	ankyrin repeat and sterile alpha motif domain containing 3 [Source:ZFIN;Acc:ZDB-GENE-080204-51]
ENSDARG00000040465	irf2	-1.30526	2.92163	2.79612	0.0944924	0.672663	interferon regulatory factor 2 [Source:ZFIN;Acc:ZDB-GENE-041212-38]
ENSDARG00000041363	dctn3	-1.92857	1.88965	2.8124	0.0935386	0.672663	dynactin 3 (p22) [Source:ZFIN;Acc:ZDB-GENE-040704-65]
ENSDARG00000041378	sh2d4a	-1.12029	3.11733	2.80301	0.0940875	0.672663	SH2 domain containing 4A [Source:ZFIN;Acc:ZDB-GENE-040426-932]
ENSDARG00000042124	si:dkey-4e7.3	3.6425	0.337308	2.78704	0.0950297	0.672663	si:dkey-4e7.3 [Source:ZFIN;Acc:ZDB-GENE-070912-542]
ENSDARG00000043646	slc6a8	0.438649	7.66697	2.79301	0.0946763	0.672663	solute carrier family 6 (neurotransmitter transporter), member 8 [Source:ZFIN;Acc:ZDB-GENE-071024-2]
ENSDARG00000045025	ift52	2.94545	0.849963	2.81589	0.0933352	0.672663	intraflagellar transport 52 homolog (Chlamydomonas) [Source:ZFIN;Acc:ZDB-GENE-040614-3]
ENSDARG00000045481	gsap	1.80478	2.2538	2.80803	0.0937938	0.672663	gamma-secretase activating protein [Source:ZFIN;Acc:ZDB-GENE-041210-216]
ENSDARG00000055381	bambia	1.3764	2.99961	2.80555	0.0939388	0.672663	BMP and activin membrane-bound inhibitor (Xenopus laevis) homolog a [Source:ZFIN;Acc:ZDB-GENE-010416-1]
ENSDARG00000056127	polr2gl	3.66919	0.435924	2.79562	0.094522	0.672663	polymerase (RNA) II (DNA directed) polypeptide G-like [Source:ZFIN;Acc:ZDB-GENE-030131-2808]
ENSDARG00000061551	rap1gap2a	2.35445	2.006	2.79169	0.0947543	0.672663	RAP1 GTPase activating protein 2a [Source:ZFIN;Acc:ZDB-GENE-061013-179]
ENSDARG00000061621	them4	1.33792	2.94503	2.7877	0.0949906	0.672663	thioesterase superfamily member 4 [Source:ZFIN;Acc:ZDB-GENE-070112-982]
ENSDARG00000069230	IQCA1L	-1.78591	2.30992	2.79498	0.09456	0.672663
ENSDARG00000069261	metap2a	3.22384	0.491495	2.82101	0.0930381	0.672663	methionyl aminopeptidase 2a [Source:ZFIN;Acc:ZDB-GENE-061013-5]
ENSDARG00000069269	wdr35	4.76663	0.0397328	2.80674	0.0938689	0.672663	WD repeat domain 35 [Source:ZFIN;Acc:ZDB-GENE-060810-148]
ENSDARG00000070441	zdhhc17	2.76695	1.1223	2.80047	0.0942367	0.672663	zinc finger, DHHC-type containing 17 [Source:ZFIN;Acc:ZDB-GENE-070424-194]
ENSDARG00000073999	tapt1a	3.32428	1.0952	2.80182	0.0941573	0.672663	transmembrane anterior posterior transformation 1a [Source:ZFIN;Acc:ZDB-GENE-131017-2]
ENSDARG00000074665	cdk14	4.32049	-0.0362522	2.79393	0.0946218	0.672663	cyclin-dependent kinase 14 [Source:ZFIN;Acc:ZDB-GENE-080220-44]
ENSDARG00000074676	rprd2b	-2.62978	1.2283	2.8012	0.0941939	0.672663	regulation of nuclear pre-mRNA domain containing 2b [Source:ZFIN;Acc:ZDB-GENE-110719-1]
ENSDARG00000076566	kank3	-0.557645	5.47709	2.81657	0.0932956	0.672663	KN motif and ankyrin repeat domains 3 [Source:ZFIN;Acc:ZDB-GENE-081105-185]
ENSDARG00000078001	kbtbd7	3.61105	0.310869	2.79607	0.0944958	0.672663	kelch repeat and BTB (POZ) domain containing 7 [Source:ZFIN;Acc:ZDB-GENE-070912-204]
ENSDARG00000078216	eps15	0.923221	3.61932	2.8125	0.0935323	0.672663	epidermal growth factor receptor pathway substrate 15 [Source:ZFIN;Acc:ZDB-GENE-081104-264]
ENSDARG00000078560	slc9a5	-3.13208	1.31878	2.80391	0.094035	0.672663	solute carrier family 9, subfamily A (NHE5, cation proton antiporter 5), member 5 [Source:ZFIN;Acc:ZDB-GENE-080225-43]
ENSDARG00000079605	prmt5	1.67488	2.41939	2.80963	0.0937	0.672663	protein arginine methyltransferase 5 [Source:ZFIN;Acc:ZDB-GENE-030616-585]
ENSDARG00000087508	CD99L2	-0.829875	3.89714	2.81425	0.0934307	0.672663	si:ch211-39i22.1 [Source:ZFIN;Acc:ZDB-GENE-120215-258]
ENSDARG00000089243	r3hcc1l	1.23231	3.0354	2.79698	0.0944423	0.672663	R3H domain and coiled-coil containing 1-like [Source:ZFIN;Acc:ZDB-GENE-030131-4156]
ENSDARG00000090340	FAM83G	3.3266	0.632724	2.78907	0.0949091	0.672663
ENSDARG00000091801	serpinb14	0.490494	6.30946	2.82235	0.0929605	0.672663	serpin peptidase inhibitor, clade B (ovalbumin), member 14 [Source:ZFIN;Acc:ZDB-GENE-050506-148]
ENSDARG00000093317	si:ch211-209j10.6	3.62669	0.314431	2.79974	0.0942794	0.672663	si:ch211-209j10.6 [Source:ZFIN;Acc:ZDB-GENE-090311-44]
ENSDARG00000093484	si:dkey-95p16.2	3.47647	0.619652	2.82723	0.0926781	0.672663	si:dkey-95p16.2 [Source:ZFIN;Acc:ZDB-GENE-081105-65]
ENSDARG00000096744	si:ch211-105d18.7	-0.890658	3.70167	2.82831	0.0926156	0.672663	si:ch211-105d18.7 [Source:ZFIN;Acc:ZDB-GENE-130531-76]
ENSDARG00000096804	si:dkey-219e21.4	-3.44371	0.488873	2.79326	0.0946617	0.672663	si:dkey-219e21.4 [Source:ZFIN;Acc:ZDB-GENE-141222-59]
ENSDARG00000097704	ccdc36	4.47382	0.0530566	2.79792	0.0943865	0.672663	coiled-coil domain containing 36 [Source:ZFIN;Acc:ZDB-GENE-131121-199]
ENSDARG00000097795	si:ch73-195i19.3	-1.25271	2.86622	2.8046	0.0939942	0.672663	si:ch73-195i19.3 [Source:ZFIN;Acc:ZDB-GENE-131127-583]
ENSDARG00000098488	CABZ01118154.1	-0.454619	7.06665	2.80448	0.0940014	0.672663
ENSDARG00000099439	serp1	-1.43644	2.54164	2.7872	0.0950204	0.672663	stress-associated endoplasmic reticulum protein 1 [Source:ZFIN;Acc:ZDB-GENE-030131-8741]
ENSDARG00000100000	si:ch211-209l18.8	1.62481	2.36267	2.78736	0.0950108	0.672663	si:ch211-209l18.8 [Source:ZFIN;Acc:ZDB-GENE-141216-164]
ENSDARG00000100718	me2	0.59794	5.26578	2.79866	0.0943432	0.672663	malic enzyme 2, NAD(+)-dependent, mitochondrial [Source:ZFIN;Acc:ZDB-GENE-040801-147]
ENSDARG00000101236	cep83	4.42172	0.230671	2.79043	0.0948286	0.672663	centrosomal protein 83 [Source:ZFIN;Acc:ZDB-GENE-110321-1]
ENSDARG00000102902	strn4	1.48201	2.48568	2.82125	0.0930237	0.672663	striatin 4 [Source:HGNC Symbol;Acc:HGNC:15721]
ENSDARG00000103222	BX005085.5	3.44147	1.27218	2.82832	0.092615	0.672663
ENSDARG00000103684	ap4e1	-1.81637	1.92826	2.78896	0.094916	0.672663	adaptor-related protein complex 4, epsilon 1 subunit [Source:ZFIN;Acc:ZDB-GENE-061221-3]
ENSDARG00000008305	hand2	-0.576362	5.27626	2.78297	0.0952714	0.673003	heart and neural crest derivatives expressed 2 [Source:ZFIN;Acc:ZDB-GENE-000511-1]
ENSDARG00000014986	acvr1l	1.21105	3.01131	2.78375	0.0952252	0.673003	activin A receptor, type I like [Source:ZFIN;Acc:ZDB-GENE-990415-9]
ENSDARG00000058822	wnt3a	4.61967	-0.18219	2.78382	0.0952206	0.673003	wingless-type MMTV integration site family, member 3A [Source:ZFIN;Acc:ZDB-GENE-001106-1]
ENSDARG00000059406	raf1b	2.23017	1.55333	2.78405	0.0952073	0.673003	Raf-1 proto-oncogene, serine/threonine kinase b [Source:ZFIN;Acc:ZDB-GENE-090826-2]
ENSDARG00000058297	timm13	0.622661	5.02595	2.78121	0.0953759	0.673398	translocase of inner mitochondrial membrane 13 homolog (yeast) [Source:ZFIN;Acc:ZDB-GENE-040718-167]
ENSDARG00000010918	nprl3	3.67344	0.21656	2.77804	0.0955652	0.674393	NPR3-like, GATOR1 complex subunit [Source:ZFIN;Acc:ZDB-GENE-030131-1348]
ENSDARG00000019459	elf2a	1.86974	2.36716	2.77478	0.0957597	0.675422	E74-like factor 2a (ets domain transcription factor) [Source:ZFIN;Acc:ZDB-GENE-040822-41]
ENSDARG00000104600	CABZ01070527.1	2.65911	0.99053	2.773	0.0958666	0.675833
ENSDARG00000013236	dhcr24	4.72851	-0.0289173	2.76474	0.0963625	0.676148	24-dehydrocholesterol reductase [Source:ZFIN;Acc:ZDB-GENE-041212-73]
ENSDARG00000036855	plagx	3.82663	-0.181725	2.7653	0.0963284	0.676148	pleiomorphic adenoma gene X [Source:ZFIN;Acc:ZDB-GENE-030131-839]
ENSDARG00000038359	enosf1	4.06859	0.161559	2.76334	0.0964466	0.676148	enolase superfamily member 1 [Source:ZFIN;Acc:ZDB-GENE-060929-780]
ENSDARG00000055129	pim3	0.434407	7.48947	2.76764	0.0961878	0.676148	Pim-3 proto-oncogene, serine/threonine kinase [Source:ZFIN;Acc:ZDB-GENE-050809-111]
ENSDARG00000056213	THAP6	3.04011	1.03159	2.76386	0.0964155	0.676148
ENSDARG00000059473	kank4	2.84221	0.952809	2.76815	0.0961574	0.676148	KN motif and ankyrin repeat domains 4 [Source:ZFIN;Acc:ZDB-GENE-120423-1]
ENSDARG00000061216	hexdc	3.92603	0.567628	2.76378	0.0964199	0.676148	hexosaminidase (glycosyl hydrolase family 20, catalytic domain) containing [Source:ZFIN;Acc:ZDB-GENE-060929-448]
ENSDARG00000062019	rufy2	-2.67511	1.04225	2.76467	0.0963665	0.676148	RUN and FYVE domain containing 2 [Source:ZFIN;Acc:ZDB-GENE-070424-66]
ENSDARG00000063219	ubap2l	0.639942	4.83908	2.76925	0.0960914	0.676148	ubiquitin associated protein 2-like [Source:ZFIN;Acc:ZDB-GENE-060503-244]
ENSDARG00000093015	si:ch211-174j14.2	0.866132	3.76226	2.76685	0.0962355	0.676148	si:ch211-174j14.2 [Source:ZFIN;Acc:ZDB-GENE-050419-63]
ENSDARG00000099002	creb5a	-0.867491	3.78648	2.76461	0.09637	0.676148	cAMP responsive element binding protein 5a [Source:ZFIN;Acc:ZDB-GENE-120827-2]
ENSDARG00000074662	cntf	-1.14291	3.32676	2.76003	0.0966467	0.676868	ciliary neurotrophic factor [Source:ZFIN;Acc:ZDB-GENE-090313-176]
ENSDARG00000089227	C25HXorf38	3.96189	0.100127	2.7603	0.0966303	0.676868	si:ch211-91p5.3 [Source:ZFIN;Acc:ZDB-GENE-131119-65]
ENSDARG00000105083	chd5	1.82475	2.10357	2.75738	0.0968064	0.677645	chromodomain helicase DNA binding protein 5 [Source:ZFIN;Acc:ZDB-GENE-120314-2]
ENSDARG00000089112	CT027800.1	-3.75913	-0.316569	2.75553	0.0969185	0.678088
ENSDARG00000002026	qkib	-3.96272	0.0267267	2.75439	0.0969878	0.678231	QKI, KH domain containing, RNA binding b [Source:ZFIN;Acc:ZDB-GENE-081028-54]
ENSDARG00000075866	cdcp2	4.50717	0.576972	2.75211	0.0971259	0.678856	CUB domain containing protein 2 [Source:ZFIN;Acc:ZDB-GENE-070705-485]
ENSDARG00000043976	etf1b	0.427347	7.73774	2.75075	0.097209	0.678965	eukaryotic translation termination factor 1b [Source:ZFIN;Acc:ZDB-GENE-021029-1]
ENSDARG00000103730	vgll4b	2.17497	1.58647	2.75025	0.0972393	0.678965	vestigial-like family member 4b [Source:ZFIN;Acc:ZDB-GENE-040426-2445]
ENSDARG00000034771	rab13	-1.30715	2.77476	2.74869	0.0973342	0.679286	RAB13, member RAS oncogene family [Source:ZFIN;Acc:ZDB-GENE-030826-30]
ENSDARG00000031228	podxl	0.438063	7.45482	2.74719	0.0974255	0.679534	podocalyxin-like [Source:ZFIN;Acc:ZDB-GENE-030131-2805]
ENSDARG00000096419	si:ch211-114n24.7	3.3478	1.36024	2.7465	0.0974675	0.679534	si:ch211-114n24.7 [Source:ZFIN;Acc:ZDB-GENE-050208-65]
ENSDARG00000076230	atp10b	1.57149	2.29002	2.74331	0.0976621	0.680549	ATPase, class V, type 10B [Source:ZFIN;Acc:ZDB-GENE-130530-796]
ENSDARG00000021681	asrgl1	3.89541	0.243866	2.74171	0.0977601	0.68089	asparaginase like 1 [Source:ZFIN;Acc:ZDB-GENE-050320-102]
ENSDARG00000062744	scn1lab	4.18036	0.0150509	2.74072	0.0978207	0.680971	sodium channel, voltage-gated, type I like, alpha b [Source:ZFIN;Acc:ZDB-GENE-060906-1]
ENSDARG00000011376	zgc:77816	3.12053	0.468705	2.73733	0.0980286	0.681311	zgc:77816 [Source:ZFIN;Acc:ZDB-GENE-040426-1884]
ENSDARG00000030116	susd6	0.750697	4.15382	2.73433	0.0982127	0.681311	sushi domain containing 6 [Source:ZFIN;Acc:ZDB-GENE-030131-8832]
ENSDARG00000034056	csnk1g2b	0.970227	3.77464	2.73553	0.0981389	0.681311	casein kinase 1, gamma 2b [Source:ZFIN;Acc:ZDB-GENE-060825-285]
ENSDARG00000069996	dnajb14	2.87564	1.24016	2.73498	0.0981726	0.681311	DnaJ (Hsp40) homolog, subfamily B, member 14 [Source:ZFIN;Acc:ZDB-GENE-061110-138]
ENSDARG00000093126	si:ch73-112l6.1	3.73337	-0.256035	2.73445	0.0982056	0.681311	si:ch73-112l6.1 [Source:ZFIN;Acc:ZDB-GENE-091204-14]
ENSDARG00000096287	si:ch211-76l23.6	-1.70452	2.1804	2.73591	0.0981157	0.681311	si:ch211-76l23.6 [Source:ZFIN;Acc:ZDB-GENE-120215-113]
ENSDARG00000097652	si:dkey-234i14.2	3.06631	1.37254	2.73677	0.0980626	0.681311	si:dkey-234i14.2 [Source:ZFIN;Acc:ZDB-GENE-131127-595]
[truncated: 11,893 more rows]
